# Supplementary material for: Poly[[hexa­aqua­bis­(μ3-benzene-1,3,5-tricarboxyl­ato-κ3 O 1:O 3:O 5)bis­(5,5′-dimethyl-2,2′-bipyridine-κ2 N,N′)trizinc] hexa­hydrate]
Source: Acta Crystallogr Sect E Struct Rep Online. 2011 Jun 18;67(Pt 7):m921–2. doi: 10.1107/S1600536811022173 (PMC3152031; doi:10.1107/S1600536811022173)
Supplement: Supplementary file 2 [file e-67-0m921-Isup2.hkl]

# 
# h,k,l, Fc-squared, Fo-squared, sigma(Fo-squared) and status flag 
# 
data_I
_shelx_title ' 2 in P-1' 
_shelx_refln_list_code          4 
_shelx_F_calc_maximum      208.34 
_exptl_crystal_F_000       616.00 
_reflns_d_resolution_high  0.8409 
 
loop_ 
 _symmetry_equiv_pos_as_xyz 
 'x, y, z' 
 '-x, -y, -z' 
 
_cell_length_a    10.2454 
_cell_length_b    10.5799 
_cell_length_c    12.6580 
_cell_angle_alpha  68.910 
_cell_angle_beta   74.848 
_cell_angle_gamma  81.834 
 
_shelx_F_squared_multiplier     1.000 
 
loop_ 
 _refln_index_h 
 _refln_index_k 
 _refln_index_l 
 _refln_F_squared_calc 
 _refln_F_squared_meas 
 _refln_F_squared_sigma 
 _refln_observed_status 
   2   0   0        2.03       21.64      5.40 o 
   3   0   0     3931.83     4100.10     57.25 o 
   4   0   0      111.90       92.76      5.80 o 
   5   0   0     5251.52     5137.97     71.88 o 
   6   0   0      483.04      423.66     13.15 o 
   7   0   0        0.56        2.18      2.31 o 
   8   0   0     4205.10     4333.68    156.60 o 
   9   0   0       54.22       61.30     19.36 o 
  10   0   0       21.53        0.00     18.58 o 
  11   0   0      168.37      191.84     37.94 o 
 -11   1   0      456.20      416.06     53.75 o 
 -10   1   0       16.67       25.68     16.78 o 
  -9   1   0      406.96      509.30     53.10 o 
  -8   1   0      265.71      259.52     36.07 o 
  -7   1   0      189.36      161.19     27.42 o 
  -6   1   0     1498.07     1337.88     70.46 o 
  -5   1   0      533.34      574.22     41.04 o 
  -4   1   0       20.60        7.14      6.78 o 
  -3   1   0     2662.88     2735.23     42.07 o 
  -2   1   0     2021.78     2270.76     57.63 o 
  -1   1   0     6760.06     6847.38    102.78 o 
   2   1   0     2052.22     1699.22     24.70 o 
   3   1   0    10212.15    10345.37     81.62 o 
   4   1   0        9.60       10.42      2.68 o 
   5   1   0     1699.92     1700.51     32.34 o 
   6   1   0      136.93      149.92      9.01 o 
   7   1   0     1424.96     1344.28     28.45 o 
   8   1   0      382.27      373.86     30.15 o 
   9   1   0      107.39       53.64     15.30 o 
  10   1   0      548.79      576.02     58.46 o 
  11   1   0        0.30        0.00     15.68 o 
 -11   2   0       32.69       37.42     22.78 o 
 -10   2   0        0.33       12.00     22.52 o 
  -9   2   0     1118.73     1176.05     82.08 o 
  -8   2   0        5.79       28.46     21.04 o 
  -7   2   0      553.34      495.11     47.17 o 
  -6   2   0       11.46       14.07      3.03 o 
  -5   2   0      655.87      780.51     23.84 o 
  -4   2   0    10509.00    10602.78    149.71 o 
  -3   2   0     2057.90     1852.07     34.35 o 
  -2   2   0       74.79       56.03      5.57 o 
  -1   2   0     9179.75     9081.13    137.90 o 
   0   2   0     6183.12     6306.42    195.51 o 
   1   2   0     7779.53     7984.25    122.94 o 
   2   2   0     4675.98     4572.48     62.64 o 
   3   2   0       21.52       16.32      3.42 o 
   4   2   0     6231.00     5922.04     56.93 o 
   5   2   0      439.31      458.84     13.07 o 
   6   2   0     1161.76     1142.01     23.03 o 
   7   2   0     1021.88     1007.39     23.79 o 
   8   2   0      248.35      251.95     25.04 o 
   9   2   0      181.90      231.75     28.94 o 
  10   2   0      826.18      827.65     65.20 o 
  11   2   0       38.00       26.66     14.64 o 
 -11   3   0       77.08      127.31     24.13 o 
 -10   3   0     1189.34     1135.59     63.73 o 
  -9   3   0       11.67       27.62     21.10 o 
  -8   3   0      421.12      406.25     47.49 o 
  -7   3   0       73.34       94.73     22.13 o 
  -6   3   0      110.91      132.12     18.00 o 
  -5   3   0      999.03     1024.35     29.47 o 
  -4   3   0     1362.30     1356.88     32.31 o 
  -3   3   0     1157.99     1256.23     29.89 o 
  -2   3   0     6569.04     6334.56     78.08 o 
  -1   3   0      163.37      259.25     10.93 o 
   0   3   0      584.28      520.18     18.90 o 
   1   3   0     5016.06     4560.40     73.15 o 
   2   3   0       44.56       48.18      7.05 o 
   3   3   0     1292.80     1225.29     22.55 o 
   4   3   0     1009.67     1071.79     23.18 o 
   5   3   0      106.99      133.55      8.31 o 
   6   3   0     3954.59     4114.12     65.58 o 
   7   3   0       15.28        8.13      6.66 o 
   8   3   0      495.31      529.91     25.29 o 
   9   3   0     1132.32     1203.07     57.97 o 
  10   3   0        1.13       17.23     13.95 o 
  11   3   0      220.01      276.74     32.05 o 
 -10   4   0       62.67       38.72     21.62 o 
  -9   4   0      555.26      428.84     55.75 o 
  -8   4   0      504.10      535.69     59.36 o 
  -7   4   0       63.68       63.67     10.13 o 
  -6   4   0      158.02      206.17     16.26 o 
  -5   4   0     1386.14     1313.61     43.15 o 
  -4   4   0      755.72      805.63     33.70 o 
  -3   4   0     1506.85     1484.78     36.71 o 
  -2   4   0      727.60      678.81     23.43 o 
  -1   4   0      936.31     1070.94     25.79 o 
   0   4   0     4472.25     4057.97     67.99 o 
   1   4   0     3675.36     3915.35     90.19 o 
   2   4   0     2681.28     2977.11     60.90 o 
   3   4   0     5385.95     5134.52     70.61 o 
   4   4   0     2077.38     2278.40     45.80 o 
   5   4   0     3372.12     3421.18     60.40 o 
   6   4   0      774.47      820.32     23.63 o 
   7   4   0       62.43       73.73      8.67 o 
   8   4   0     1091.82     1171.33     40.75 o 
   9   4   0        6.62       45.32     15.53 o 
  10   4   0       12.98       12.74     12.88 o 
  11   4   0      595.11      642.13     57.98 o 
 -10   5   0      423.46      389.41     57.04 o 
  -9   5   0      635.50      515.95     61.75 o 
  -8   5   0      207.03      241.00     45.10 o 
  -7   5   0       24.52       28.75      9.05 o 
  -6   5   0      988.56      959.14     39.88 o 
  -5   5   0       28.52       39.45     10.28 o 
  -4   5   0      741.25      716.15     37.39 o 
  -3   5   0     5198.35     5148.61    108.06 o 
  -2   5   0      581.09      586.27     31.33 o 
  -1   5   0      907.65      961.82     38.16 o 
   0   5   0     6256.35     6559.66    125.82 o 
   1   5   0      466.24      496.29     26.65 o 
   2   5   0     7024.33     6979.76    132.03 o 
   3   5   0       69.59       83.37     14.89 o 
   4   5   0        0.95        5.70      7.29 o 
   5   5   0     6031.79     6371.57     96.33 o 
   6   5   0      259.44      259.52     14.64 o 
   7   5   0      217.27      245.35     13.90 o 
   8   5   0      516.18      522.24     28.52 o 
   9   5   0      327.19      268.97     21.44 o 
  10   5   0      491.75      596.33     44.56 o 
  -9   6   0      563.06      658.29     72.20 o 
  -8   6   0       12.44        0.00     17.36 o 
  -7   6   0        9.14       69.69     28.00 o 
  -6   6   0     1252.70     1239.93     50.06 o 
  -5   6   0      636.49      611.62     41.10 o 
  -4   6   0     1650.43     1791.93     60.40 o 
  -3   6   0      467.79      414.80     27.62 o 
  -2   6   0      251.86      289.99     41.10 o 
  -1   6   0     3593.90     3509.41    115.82 o 
   0   6   0      152.00      137.48     18.91 o 
   1   6   0      234.24      254.34     22.05 o 
   2   6   0     1458.62     1458.33     51.58 o 
   3   6   0       36.41       28.13      7.12 o 
   4   6   0     1900.65     1895.73     42.90 o 
   5   6   0       44.59       47.25      8.16 o 
   6   6   0       30.84       21.00      7.21 o 
   7   6   0     1266.27     1291.65     46.02 o 
   8   6   0       27.46       21.61      9.23 o 
   9   6   0      223.77      218.25     20.55 o 
  10   6   0      116.02      131.68     26.13 o 
  -9   7   0       57.28      170.61     43.75 o 
  -8   7   0      107.73      149.31     39.04 o 
  -7   7   0      304.64      341.86     50.46 o 
  -6   7   0       42.69       87.39     16.20 o 
  -5   7   0      191.74      177.34     20.83 o 
  -4   7   0        5.35       12.85     10.57 o 
  -3   7   0      126.23      172.78     21.35 o 
  -2   7   0     1456.66     1497.88     57.73 o 
  -1   7   0      255.51      293.85     38.68 o 
   0   7   0      805.12      822.35     50.98 o 
   1   7   0     2930.76     2776.27     80.48 o 
   2   7   0       28.71       49.58     13.73 o 
   3   7   0      514.21      531.87     23.47 o 
   4   7   0      121.11      129.19     12.69 o 
   5   7   0     1339.11     1411.42     39.17 o 
   6   7   0     1495.59     1444.32     66.98 o 
   7   7   0      331.14      347.48     25.19 o 
   8   7   0       21.86       38.16     14.96 o 
   9   7   0      184.75      181.01     19.94 o 
  -8   8   0      352.98      328.11     55.11 o 
  -7   8   0        6.54       44.97     28.00 o 
  -6   8   0       34.63       27.27     13.13 o 
  -5   8   0      708.32      855.54     47.19 o 
  -4   8   0        3.61        7.74     10.87 o 
  -3   8   0     1122.99     1084.93     52.63 o 
  -2   8   0      177.29      220.47     24.76 o 
  -1   8   0      241.68      229.36     24.91 o 
   0   8   0     1379.76     1461.84    186.00 o 
   1   8   0      388.65      374.19     30.57 o 
   2   8   0       70.26       70.33     16.98 o 
   3   8   0     1089.69     1145.09     36.79 o 
   4   8   0      402.76      378.19     39.35 o 
   5   8   0      790.40      744.26     30.01 o 
   6   8   0     1432.30     1376.86     41.42 o 
   7   8   0       74.59       68.95     14.81 o 
   8   8   0      767.19      799.64     40.30 o 
   9   8   0       55.49       64.21     14.31 o 
  -7   9   0       74.54       38.78     31.17 o 
  -6   9   0      455.83      525.39     39.72 o 
  -5   9   0        1.77        0.00     11.80 o 
  -4   9   0       38.04       22.16     13.00 o 
  -3   9   0      769.91      694.94     44.56 o 
  -2   9   0       19.08       28.00     14.88 o 
  -1   9   0      257.06      316.72     30.67 o 
   0   9   0      498.91      574.29     39.95 o 
   1   9   0      814.45      761.30     45.35 o 
   2   9   0     1666.48     1650.10     91.30 o 
   3   9   0      751.99      681.71     30.24 o 
   4   9   0       19.25       18.01     11.24 o 
   5   9   0      784.30      800.03     32.94 o 
   6   9   0       76.18       58.94     13.58 o 
   7   9   0      113.70      122.97     18.31 o 
   8   9   0      285.56      259.09     32.53 o 
  -5  10   0      105.11       81.27     19.12 o 
  -4  10   0      221.66      247.31     30.53 o 
  -3  10   0      160.91      181.83     26.38 o 
  -2  10   0       32.36       41.39     19.20 o 
  -1  10   0     1032.93     1040.61     57.26 o 
   0  10   0      134.52      153.49     38.17 o 
   1  10   0      139.53      105.57     21.35 o 
   2  10   0     1407.43     1376.01     45.28 o 
   3  10   0        2.53       11.41      9.14 o 
   4  10   0      206.89      194.72     21.12 o 
   5  10   0      253.91      286.53     21.71 o 
   6  10   0       26.99       50.70     14.82 o 
  -3  11   0       18.59        8.12     14.11 o 
  -2  11   0      237.00      274.54     32.38 o 
  -1  11   0      222.64      300.40     33.63 o 
   0  11   0        0.20       25.20     16.71 o 
   1  11   0      318.53      430.22     38.77 o 
   2  11   0        2.49        0.00     11.86 o 
   3  11   0       77.20      114.91     15.60 o 
   4  11   0      820.27      870.15     44.67 o 
  -3 -11   1       10.58        7.32     13.86 o 
  -2 -11   1      610.86      631.58     32.89 o 
  -1 -11   1        0.75        2.18     17.03 o 
   0 -11   1       44.59       76.91     17.23 o 
   1 -11   1      298.03      249.10     30.73 o 
   2 -11   1       43.63       33.05     24.39 o 
  -5 -10   1      836.99      879.92     53.74 o 
  -4 -10   1       33.43       43.03     13.63 o 
  -3 -10   1      185.25      176.93     17.65 o 
  -2 -10   1      623.28      579.89     34.26 o 
  -1 -10   1       30.81       50.69     14.84 o 
   0 -10   1      617.15      626.25     74.37 o 
   1 -10   1      291.93      269.02     45.94 o 
   2 -10   1       57.00       35.60     16.59 o 
   3 -10   1      921.71      928.02     89.01 o 
   4 -10   1        9.74       28.90     14.51 o 
   5 -10   1        1.45        4.83     13.05 o 
  -7  -9   1        0.70        3.03     15.65 o 
  -6  -9   1      112.26      122.30     23.58 o 
  -5  -9   1      271.89      320.29     21.74 o 
  -4  -9   1       56.83       67.34     12.18 o 
  -3  -9   1      695.43      675.30     34.83 o 
  -2  -9   1       19.59       13.21      9.47 o 
  -1  -9   1      206.42      164.96     20.71 o 
   0  -9   1       97.92      102.29     18.82 o 
   1  -9   1      590.40      507.45     44.75 o 
   2  -9   1     1601.15     1504.21     79.53 o 
   3  -9   1      118.47       87.91     18.46 o 
   4  -9   1        4.59       19.38     17.26 o 
   5  -9   1      153.01      153.22     23.41 o 
   6  -9   1        0.13       12.45     24.65 o 
  -8  -8   1       28.01       18.66     14.85 o 
  -7  -8   1       22.88       38.32     22.40 o 
  -6  -8   1     1792.60     1738.89     48.11 o 
  -5  -8   1        1.68       16.23      8.61 o 
  -4  -8   1     1847.87     1866.39     48.99 o 
  -3  -8   1      510.76      564.46     30.02 o 
  -2  -8   1      140.83      133.90     19.74 o 
  -1  -8   1     1591.16     1632.31     63.04 o 
   0  -8   1       90.39      119.77     21.52 o 
   1  -8   1       18.70       22.09     14.49 o 
   2  -8   1     3434.01     3499.33     99.35 o 
   3  -8   1      159.37      200.92     23.47 o 
   4  -8   1      129.77      124.49     18.89 o 
   5  -8   1      494.11      536.90     66.04 o 
   6  -8   1      430.03      458.05     34.64 o 
   7  -8   1      529.35      551.95     65.49 o 
   8  -8   1       16.50       30.97     21.36 o 
  -9  -7   1      291.60      287.87     31.95 o 
  -8  -7   1       61.65       64.44     13.28 o 
  -7  -7   1     1555.05     1563.04     53.89 o 
  -6  -7   1      160.89      142.02     14.08 o 
  -5  -7   1      163.26      173.87     14.68 o 
  -4  -7   1       17.65       38.38      9.62 o 
  -3  -7   1      342.78      360.22     27.93 o 
  -2  -7   1     1292.71     1287.89     42.79 o 
  -1  -7   1      439.93      449.26     30.42 o 
   0  -7   1      244.22      202.32     22.13 o 
   1  -7   1     2247.28     2189.10     70.81 o 
   2  -7   1       94.02       98.15     18.20 o 
   3  -7   1      265.26      199.49     22.11 o 
   4  -7   1       13.17       36.57     13.52 o 
   5  -7   1        2.79        0.00      9.42 o 
   6  -7   1      133.07      146.20     19.18 o 
   7  -7   1      448.46      406.77     55.56 o 
   8  -7   1       12.43       44.39     26.78 o 
 -10  -6   1      479.55      503.68     41.52 o 
  -9  -6   1        4.35        0.00      8.44 o 
  -8  -6   1      361.46      333.29     32.11 o 
  -7  -6   1      361.30      396.34     38.82 o 
  -6  -6   1       26.73       37.10      8.77 o 
  -5  -6   1      623.64      596.79     24.07 o 
  -4  -6   1      369.22      372.31     19.09 o 
  -3  -6   1       56.55       37.87     11.75 o 
  -2  -6   1     3760.09     3876.88     75.86 o 
  -1  -6   1      499.49      446.69     29.65 o 
   0  -6   1     2800.34     2760.61     74.76 o 
   1  -6   1      676.42      742.12     45.46 o 
   2  -6   1      579.52      596.68     46.14 o 
   3  -6   1     2987.71     3039.52     81.71 o 
   4  -6   1     1096.06     1182.74     47.95 o 
   5  -6   1      131.21      105.21     30.71 o 
   6  -6   1      340.42      383.54     28.13 o 
   7  -6   1       10.44       14.13     20.33 o 
   8  -6   1      531.38      360.70     50.78 o 
   9  -6   1       77.16      108.15     34.13 o 
 -10  -5   1        8.21        0.20     17.71 o 
  -9  -5   1      259.76      261.99     21.66 o 
  -8  -5   1      482.91      507.54     28.45 o 
  -7  -5   1      156.74      206.06     14.17 o 
  -6  -5   1      834.86      878.51     28.12 o 
  -5  -5   1      573.40      527.97     34.13 o 
  -4  -5   1      216.38      208.49     13.74 o 
  -3  -5   1     4774.41     4746.26     81.45 o 
  -2  -5   1       51.76       39.53      8.29 o 
  -1  -5   1        4.25       10.11      6.99 o 
   0  -5   1     2601.84     2309.42     50.35 o 
   1  -5   1      533.33      606.04     30.11 o 
   2  -5   1      951.71     1035.88     67.43 o 
   3  -5   1     2292.21     2256.12     63.51 o 
   4  -5   1       13.22       27.41     11.07 o 
   5  -5   1     1315.40     1516.52     51.25 o 
   6  -5   1       91.76      114.97     14.25 o 
   7  -5   1       17.74       15.85      7.90 o 
   8  -5   1      579.45      625.13     64.07 o 
   9  -5   1      234.83      217.26     45.94 o 
  10  -5   1      104.31      142.80     40.26 o 
 -10  -4   1      193.78      188.00     26.26 o 
  -9  -4   1      707.28      737.59     91.50 o 
  -8  -4   1      279.16      241.20     35.97 o 
  -7  -4   1       12.32       13.14      6.49 o 
  -6  -4   1      929.31      820.89     25.51 o 
  -5  -4   1        1.69       11.16      5.81 o 
  -4  -4   1     1134.20     1061.58     30.28 o 
  -3  -4   1     4536.29     4452.14    117.43 o 
  -2  -4   1     1119.11     1320.87     29.08 o 
  -1  -4   1    14378.69    14887.68    187.45 o 
   0  -4   1      236.65      270.77     25.71 o 
   1  -4   1      158.96      235.39     13.71 o 
   2  -4   1     4421.95     4390.89     73.42 o 
   3  -4   1      326.34      347.00     18.75 o 
   4  -4   1     1518.82     1489.98     39.77 o 
   5  -4   1      325.62      302.89     20.15 o 
   6  -4   1      419.19      415.60     22.35 o 
   7  -4   1      884.98      844.95     31.05 o 
   8  -4   1       88.52       75.04     25.42 o 
   9  -4   1      293.13      199.64     38.01 o 
  10  -4   1      526.89      550.60     65.49 o 
 -11  -3   1      127.69      114.77     25.87 o 
 -10  -3   1      428.34      436.75     42.14 o 
  -9  -3   1      867.14      819.22     48.11 o 
  -8  -3   1        9.62        0.55      9.86 o 
  -7  -3   1      588.72      517.92     21.90 o 
  -6  -3   1     1671.06     1575.78     29.37 o 
  -5  -3   1      369.49      345.95     14.34 o 
  -4  -3   1     4512.95     4825.35     63.78 o 
  -3  -3   1     1717.77     1804.65     36.67 o 
  -2  -3   1       18.31        7.94      5.15 o 
  -1  -3   1    14128.37    13837.30    147.31 o 
   0  -3   1      269.11      267.02     12.37 o 
   1  -3   1      537.76      469.16     14.52 o 
   2  -3   1      657.47      777.08     19.39 o 
   3  -3   1      613.83      608.56     19.79 o 
   4  -3   1     3785.76     3952.01     56.79 o 
   5  -3   1      390.93      474.40     15.50 o 
   6  -3   1       15.71       25.56      8.13 o 
   7  -3   1      602.99      649.07     55.62 o 
   8  -3   1      354.06      347.60     43.81 o 
   9  -3   1      607.11      655.32     63.69 o 
  10  -3   1      186.26      210.55     39.94 o 
  11  -3   1       23.60       30.70     17.48 o 
 -11  -2   1       10.59        2.61     12.56 o 
 -10  -2   1     1474.67     1500.19     69.34 o 
  -9  -2   1      198.01      150.05     29.62 o 
  -8  -2   1        8.00       29.42     11.59 o 
  -7  -2   1     1353.51     1293.00     45.12 o 
  -6  -2   1      121.42      107.67      7.47 o 
  -5  -2   1     1158.84     1062.30     24.55 o 
  -4  -2   1      259.57      235.06      8.38 o 
  -3  -2   1      351.02      381.23      9.99 o 
  -2  -2   1     2930.23     2950.33     35.92 o 
  -1  -2   1     1646.08     1683.97     26.50 o 
   0  -2   1      106.23      122.79      7.20 o 
   1  -2   1     4547.73     4750.70     66.79 o 
   2  -2   1      567.91      665.10     15.61 o 
   3  -2   1     6351.63     6317.48     96.83 o 
   4  -2   1        8.45       22.40      3.73 o 
   5  -2   1      108.23      144.75      9.29 o 
   6  -2   1     1708.79     1807.76     85.88 o 
   7  -2   1       86.39       74.27     22.39 o 
   8  -2   1       30.58       30.39     19.10 o 
   9  -2   1      998.99      946.72     73.75 o 
  10  -2   1        1.29        0.00     18.58 o 
  11  -2   1      106.17      150.41     36.52 o 
 -11  -1   1      675.80      716.86     49.82 o 
 -10  -1   1      138.49      111.93     20.64 o 
  -9  -1   1       18.18       13.72     13.28 o 
  -8  -1   1     1136.45     1114.86    120.92 o 
  -7  -1   1       50.99       63.49      7.16 o 
  -6  -1   1      417.90      366.04     14.56 o 
  -5  -1   1     1402.71     1326.51     27.60 o 
  -4  -1   1      207.11      248.30      8.89 o 
  -3  -1   1      235.33      212.25      6.96 o 
  -2  -1   1       26.55       35.66      3.16 o 
   0  -1   1     3822.74     4400.42    148.83 o 
   1  -1   1      305.15      320.25      9.20 o 
   2  -1   1       12.28       28.18      3.30 o 
   3  -1   1     2714.60     2625.81     36.52 o 
   4  -1   1      833.52      912.60     32.98 o 
   5  -1   1     1986.68     1942.16     80.72 o 
   6  -1   1      640.56      634.48     47.43 o 
   7  -1   1      456.17      418.97     41.81 o 
   8  -1   1     1873.50     1937.13     98.98 o 
   9  -1   1       10.30        6.13     16.33 o 
  10  -1   1      103.75       66.46     24.33 o 
  11  -1   1       64.78       95.18     28.20 o 
 -11   0   1      357.43      367.28     50.27 o 
 -10   0   1      232.37      234.68     38.52 o 
  -9   0   1      318.84      329.02     30.13 o 
  -8   0   1     1243.75     1220.54     54.36 o 
  -7   0   1      158.01      159.23     10.05 o 
  -6   0   1     1833.75     1829.53     34.92 o 
  -5   0   1        4.40        6.56      4.10 o 
  -4   0   1      140.16      184.25      7.67 o 
  -3   0   1     7505.41     7211.89    104.21 o 
  -1   0   1    10838.23    10746.14    150.48 o 
   2   0   1    12135.68    12551.11    256.68 o 
   3   0   1     4568.80     4439.91     81.63 o 
   4   0   1     2356.13     2588.56    110.56 o 
   5   0   1     4000.52     3902.07    121.44 o 
   6   0   1       47.23       57.82     16.78 o 
   7   0   1     1628.81     1641.76     49.86 o 
   8   0   1      380.29      413.42     44.59 o 
   9   0   1       91.59       54.46     22.20 o 
  10   0   1      137.09      167.12     34.91 o 
  11   0   1       53.99       62.33     25.49 o 
 -11   1   1       43.91       56.85     27.62 o 
 -10   1   1       64.80       92.34     28.33 o 
  -9   1   1     1035.78     1058.68     75.95 o 
  -8   1   1      289.10      262.75     36.33 o 
  -7   1   1     1029.76     1043.45     27.81 o 
  -6   1   1       54.24       43.37      6.53 o 
  -5   1   1      277.06      282.55     11.57 o 
  -4   1   1     4490.07     4088.66     58.55 o 
  -3   1   1      874.31     1006.28     21.75 o 
  -2   1   1      754.48      792.74     26.27 o 
  -1   1   1    10216.14    10071.32    209.71 o 
   2   1   1     1314.14     1186.44     22.26 o 
   3   1   1    30917.33    31420.61    303.47 o 
   4   1   1    13335.75    13792.14    144.05 o 
   5   1   1       50.57       64.89      4.26 o 
   6   1   1       13.37        8.27      4.71 o 
   7   1   1     1940.25     1714.65     89.83 o 
   8   1   1     3866.07     3988.02    147.05 o 
   9   1   1       47.99       51.81     21.36 o 
  10   1   1      155.36      181.51     36.26 o 
  11   1   1        6.72        0.00     22.20 o 
 -11   2   1      119.20      102.73     34.39 o 
 -10   2   1      742.05      699.78     66.98 o 
  -9   2   1      279.26      236.75     38.84 o 
  -8   2   1        0.05        0.00     15.29 o 
  -7   2   1     1339.07     1250.19     25.72 o 
  -6   2   1       76.56       68.64     11.87 o 
  -5   2   1     3712.87     3742.37    123.31 o 
  -4   2   1    11646.36    12166.57    154.66 o 
  -3   2   1      197.61      153.84      8.61 o 
  -2   2   1      283.28      302.08     12.83 o 
   0   2   1      221.81      273.26     15.74 o 
   1   2   1     5167.19     5126.42     68.44 o 
   2   2   1      314.67      262.56     13.26 o 
   3   2   1       31.69       90.83      8.79 o 
   4   2   1     9478.83     9988.70    160.35 o 
   5   2   1      386.30      392.75     17.28 o 
   6   2   1       24.98       53.79      6.26 o 
   7   2   1        3.26        0.52      4.12 o 
   8   2   1       75.95       61.33     14.67 o 
   9   2   1     1341.78     1350.69     61.43 o 
  10   2   1      101.53       95.11     26.39 o 
  11   2   1      278.73      244.75     42.33 o 
 -11   3   1       62.73       61.30     31.42 o 
 -10   3   1      454.21      513.37     64.65 o 
  -9   3   1       16.18        9.40     15.90 o 
  -8   3   1      792.12      781.22     65.43 o 
  -7   3   1      139.86      159.26     11.71 o 
  -6   3   1      830.79      863.93     50.48 o 
  -5   3   1      687.24      633.46     35.75 o 
  -4   3   1      288.11      381.15     16.35 o 
  -3   3   1      872.72      762.50     21.94 o 
  -2   3   1     1817.40     1466.24     32.93 o 
  -1   3   1      423.85      380.15     15.61 o 
   0   3   1     3563.87     3500.18    146.18 o 
   1   3   1       67.97      100.19     12.41 o 
   2   3   1       97.36      139.78     10.32 o 
   3   3   1     8110.71     8167.63     97.09 o 
   4   3   1     8617.05    10051.82    111.17 o 
   5   3   1      715.59      573.89     20.86 o 
   6   3   1      598.85      547.96     22.89 o 
   7   3   1       14.26       19.66      5.54 o 
   8   3   1     1159.57     1075.97     35.57 o 
   9   3   1        4.70        0.00     11.38 o 
  10   3   1        1.22        8.37     13.91 o 
  11   3   1      551.87      555.70     60.14 o 
 -10   4   1      202.53      191.58     41.36 o 
  -9   4   1      121.04      173.77     42.72 o 
  -8   4   1      151.46      135.50     31.62 o 
  -7   4   1        4.21        5.93      6.21 o 
  -6   4   1      994.22     1028.70     38.92 o 
  -5   4   1      339.04      377.07     19.28 o 
  -4   4   1      548.44      630.56     22.49 o 
  -3   4   1     5540.11     5223.38    104.42 o 
  -2   4   1      479.22      582.90     21.90 o 
  -1   4   1        5.34       11.83      6.18 o 
   0   4   1     1498.24     1248.36     40.17 o 
   1   4   1      513.94      525.85     28.51 o 
   2   4   1     5715.42     5783.00     92.10 o 
   3   4   1        7.30       13.80      8.13 o 
   4   4   1        1.00       12.62      5.73 o 
   5   4   1     4237.73     4155.01     88.75 o 
   6   4   1       71.86       66.24      5.44 o 
   7   4   1      500.60      465.64     24.86 o 
   8   4   1      339.95      302.41     29.34 o 
   9   4   1      102.48      129.31     20.98 o 
  10   4   1      723.66      631.72     44.82 o 
  11   4   1        0.15        0.00     13.36 o 
 -10   5   1      106.38      140.02     39.75 o 
  -9   5   1     1122.08     1232.12     99.11 o 
  -8   5   1       17.34       12.32     18.58 o 
  -7   5   1      364.47      340.61     23.46 o 
  -6   5   1      894.29      953.15     40.49 o 
  -5   5   1      225.31      205.38     14.48 o 
  -4   5   1     2895.36     2718.96     54.99 o 
  -3   5   1      115.73       98.40     13.67 o 
  -2   5   1        3.85        9.04     12.94 o 
  -1   5   1     7209.04     7377.68    138.77 o 
   0   5   1     3858.35     3871.11     87.64 o 
   1   5   1     1211.18     1108.13     41.46 o 
   2   5   1     3642.58     3688.34     68.31 o 
   3   5   1     1206.75     1321.04     37.79 o 
   4   5   1     4845.56     4890.38     71.89 o 
   5   5   1       78.24       70.01      8.17 o 
   6   5   1        3.63       15.15      8.65 o 
   7   5   1     3371.58     3131.87     50.33 o 
   8   5   1       84.74       95.82     13.71 o 
   9   5   1      119.00       96.73     13.69 o 
  10   5   1       32.09       49.12     17.72 o 
  11   5   1      175.56      182.61     27.57 o 
  -9   6   1       26.76       30.78     27.62 o 
  -8   6   1        1.34       51.56     26.20 o 
  -7   6   1     1369.79     1554.68    102.98 o 
  -6   6   1      548.21      576.41     34.18 o 
  -5   6   1      102.78      122.88     16.56 o 
  -4   6   1      531.08      494.27     31.05 o 
  -3   6   1      137.93      120.73     16.73 o 
  -2   6   1     4489.59     4608.21    106.79 o 
  -1   6   1      129.15       98.33     23.33 o 
   0   6   1      338.16      382.76     53.78 o 
   1   6   1     3422.62     3200.12     82.25 o 
   2   6   1      151.29      191.13     21.60 o 
   3   6   1     1138.97     1121.64     37.03 o 
   4   6   1     1263.69     1186.43     32.34 o 
   5   6   1      872.52      894.74     36.07 o 
   6   6   1     1485.02     1436.58     35.88 o 
   7   6   1      352.84      362.06     29.11 o 
   8   6   1      697.52      700.27     34.18 o 
   9   6   1      937.64      917.27     40.14 o 
  10   6   1       78.64       86.37     19.16 o 
  -9   7   1        5.90        0.00     24.00 o 
  -8   7   1      302.21      330.69     53.17 o 
  -7   7   1      288.67      237.71     43.75 o 
  -6   7   1      133.92       96.53     34.78 o 
  -5   7   1     3458.58     3284.79     95.08 o 
  -4   7   1      940.52      818.99     81.33 o 
  -3   7   1        3.41       11.72     11.67 o 
  -2   7   1     2448.70     2357.97     74.89 o 
  -1   7   1       22.29        3.64     11.36 o 
   0   7   1      402.28      385.26     28.74 o 
   1   7   1      301.37      253.53     31.94 o 
   2   7   1       49.12       55.41     11.25 o 
   3   7   1     3150.29     3136.00     70.54 o 
   4   7   1      179.04      161.38     15.49 o 
   5   7   1      100.25      105.03     12.19 o 
   6   7   1      781.13      814.80     28.66 o 
   7   7   1      126.58      103.20     18.29 o 
   8   7   1      244.05      281.59     23.70 o 
   9   7   1       19.06       24.68     11.38 o 
  10   7   1        6.28        0.00     13.40 o 
  -8   8   1      135.24       78.85     34.97 o 
  -7   8   1       22.26       22.58     26.97 o 
  -6   8   1      852.31      832.24     46.93 o 
  -5   8   1       10.68        7.75     11.65 o 
  -4   8   1       93.34       38.33     14.67 o 
  -3   8   1       98.50       83.04     16.02 o 
  -2   8   1      284.09      245.57     25.92 o 
  -1   8   1      446.25      399.48     32.05 o 
   0   8   1       10.04       16.76     13.49 o 
   1   8   1       75.05       99.23     19.50 o 
   2   8   1     1946.28     1913.61     54.81 o 
   3   8   1      239.51      293.57     21.94 o 
   4   8   1      225.00      228.44     19.39 o 
   5   8   1     1977.82     1930.00     48.74 o 
   6   8   1        4.47        2.02      8.32 o 
   7   8   1      150.67      165.55     23.55 o 
   8   8   1     1076.76     1126.00     47.71 o 
   9   8   1       46.92       38.83     12.45 o 
  -7   9   1       76.13       65.88     28.52 o 
  -6   9   1      896.67      834.89     50.42 o 
  -5   9   1      309.28      362.03     33.81 o 
  -4   9   1       95.07      127.34     22.24 o 
  -3   9   1      184.11      182.42     58.72 o 
  -2   9   1       16.75       23.18     26.26 o 
  -1   9   1     1894.36     1904.20     97.66 o 
   0   9   1      352.60      338.49     31.40 o 
   1   9   1     1143.55     1180.61     43.61 o 
   2   9   1     1594.70     1601.59     52.82 o 
   3   9   1       70.02       64.42     18.64 o 
   4   9   1       62.16       71.62     11.66 o 
   5   9   1      440.28      429.10     32.80 o 
   6   9   1       39.72       51.83     14.05 o 
   7   9   1      791.19      936.72     44.05 o 
   8   9   1       16.95       28.62     14.93 o 
  -5  10   1        0.09       18.99     15.91 o 
  -4  10   1      415.75      463.66     69.53 o 
  -3  10   1        2.11        4.04     23.58 o 
  -2  10   1      304.01      319.80     46.72 o 
  -1  10   1      152.96      166.99     25.20 o 
   0  10   1      124.98      125.14     38.52 o 
   1  10   1     1479.10     1334.09     82.68 o 
   2  10   1        2.22        0.00     10.83 o 
   3  10   1        0.40        0.00     10.05 o 
   4  10   1     2546.43     2540.95     63.16 o 
   5  10   1       21.31       26.19      9.61 o 
   6  10   1      196.81      200.80     21.96 o 
   7  10   1       38.28       50.24     14.00 o 
  -3  11   1       28.12       33.95     20.58 o 
  -2  11   1      910.69      984.55     59.01 o 
  -1  11   1        1.60       31.14     27.91 o 
   0  11   1      397.18      415.26     38.87 o 
   1  11   1       43.76       69.24     20.85 o 
   2  11   1      122.76      168.91     26.26 o 
   3  11   1      955.52      963.17     39.37 o 
   4  11   1      197.49      243.27     24.01 o 
   5  11   1       46.12       62.66     16.18 o 
   1  12   1        1.07        0.00     15.74 o 
  -1 -11   2       82.39       71.92     20.55 o 
   0 -11   2      174.09      165.27     27.37 o 
  -4 -10   2       28.84       18.46     12.13 o 
  -3 -10   2      681.44      694.99     48.77 o 
  -2 -10   2       23.73       18.59     11.55 o 
  -1 -10   2       14.96       39.86     13.67 o 
   0 -10   2      218.40      228.63     23.07 o 
   1 -10   2       84.98      115.23     23.58 o 
   2 -10   2      571.03      645.13     38.66 o 
   3 -10   2       65.35       77.59     32.55 o 
   4 -10   2        9.38       10.55     13.68 o 
  -6  -9   2      721.11      749.67     53.49 o 
  -5  -9   2        9.72        9.70     18.06 o 
  -4  -9   2      541.29      547.03     34.56 o 
  -3  -9   2      403.93      423.14     37.06 o 
  -2  -9   2      336.45      305.55     24.65 o 
  -1  -9   2     1028.38      976.78     42.58 o 
   0  -9   2        2.02       10.37     10.80 o 
   1  -9   2        4.39        0.00      9.74 o 
   2  -9   2      961.63      902.50     57.17 o 
   3  -9   2       69.99       35.14     15.42 o 
   4  -9   2      223.43      235.60     26.95 o 
   5  -9   2       74.52       98.14     23.91 o 
   6  -9   2      209.71      188.74     38.91 o 
  -7  -8   2      457.11      501.34     43.32 o 
  -6  -8   2      278.52      316.22     33.96 o 
  -5  -8   2        0.21        5.99      8.46 o 
  -4  -8   2      301.71      320.60     22.00 o 
  -3  -8   2       22.94       20.11     19.71 o 
  -2  -8   2      133.67      121.26     15.39 o 
  -1  -8   2      707.17      764.01     35.23 o 
   0  -8   2        7.95       23.51     11.17 o 
   1  -8   2      741.61      789.32     43.60 o 
   2  -8   2       40.99       28.81     13.32 o 
   3  -8   2      170.62      147.36     21.01 o 
   4  -8   2      315.37      353.99     30.68 o 
   5  -8   2      519.22      518.98     36.99 o 
   6  -8   2      114.65       94.03     17.39 o 
   7  -8   2      209.78      276.82     47.62 o 
  -8  -7   2      284.14      263.14     56.91 o 
  -7  -7   2      619.03      620.39     46.85 o 
  -6  -7   2       30.02       50.13      9.92 o 
  -5  -7   2      692.67      724.49     35.09 o 
  -4  -7   2      375.12      356.92     22.65 o 
  -3  -7   2      157.18      169.75     21.37 o 
  -2  -7   2     3144.17     3119.91     71.29 o 
  -1  -7   2      655.63      610.29     29.11 o 
   0  -7   2      147.66      174.57     17.18 o 
   1  -7   2      126.86      133.17     17.95 o 
   2  -7   2      334.41      333.93     27.14 o 
   3  -7   2      794.86      819.26     63.65 o 
   4  -7   2      326.99      400.52     30.22 o 
   5  -7   2     1077.45      947.33     46.75 o 
   6  -7   2     2371.21     2388.13     77.95 o 
   7  -7   2       15.05       41.43     22.78 o 
   8  -7   2       18.89       13.29     23.42 o 
  -9  -6   2        0.67        3.10     13.23 o 
  -8  -6   2      751.80      755.06     36.66 o 
  -7  -6   2       19.87       14.62      8.99 o 
  -6  -6   2        1.94        8.68      7.23 o 
  -5  -6   2      386.46      393.85     20.40 o 
  -4  -6   2        2.24        4.63      7.54 o 
  -3  -6   2     1157.84     1189.68     38.64 o 
  -2  -6   2      573.74      595.19     30.01 o 
  -1  -6   2       71.24       62.26     15.16 o 
   0  -6   2     1868.26     1913.92     50.54 o 
   1  -6   2      335.20      330.22     30.62 o 
   2  -6   2       10.07        0.65      8.99 o 
   3  -6   2      453.53      475.27     30.97 o 
   4  -6   2      238.93      280.52     23.62 o 
   5  -6   2     3589.16     3401.98     90.06 o 
   6  -6   2       55.83       79.38     13.66 o 
   7  -6   2       16.52       68.33     27.42 o 
   8  -6   2       59.55       60.33     24.58 o 
   9  -6   2      195.66      281.46     47.17 o 
 -10  -5   2      109.84      103.56     37.42 o 
  -9  -5   2      208.60      249.15     27.65 o 
  -8  -5   2       59.57       45.06     11.07 o 
  -7  -5   2       15.71        6.72      7.99 o 
  -6  -5   2     1028.10     1139.36     33.49 o 
  -5  -5   2       26.57       62.19     12.16 o 
  -4  -5   2        2.70        0.64      7.91 o 
  -3  -5   2      703.12      594.17     32.43 o 
  -2  -5   2      431.21      375.12     25.34 o 
  -1  -5   2     1258.62     1252.47     30.81 o 
   0  -5   2      104.75      125.49     13.35 o 
   1  -5   2      231.78      261.09     15.81 o 
   2  -5   2     4233.61     4256.45     94.06 o 
   3  -5   2       14.02        8.36     15.49 o 
   4  -5   2      287.35      272.69     22.75 o 
   5  -5   2      376.72      397.89     25.64 o 
   6  -5   2     1529.89     1763.07     56.58 o 
   7  -5   2      601.80      637.91     34.10 o 
   8  -5   2       47.17       47.17     23.62 o 
   9  -5   2        1.64        1.87     19.23 o 
  10  -5   2      268.58      363.99     54.78 o 
 -10  -4   2       26.44       36.94     16.16 o 
  -9  -4   2      397.61      370.98     33.38 o 
  -8  -4   2       50.83       48.65     23.33 o 
  -7  -4   2     1406.28     1523.69     38.63 o 
  -6  -4   2      241.51      252.44     15.12 o 
  -5  -4   2        3.03        9.44      6.29 o 
  -4  -4   2     4035.81     4128.82     72.02 o 
  -3  -4   2      794.73      806.29     22.61 o 
  -2  -4   2     1334.11     1436.94     40.03 o 
  -1  -4   2     2373.93     2551.03     43.31 o 
   0  -4   2       31.26       32.78      5.90 o 
   1  -4   2     4635.91     4742.47     75.23 o 
   2  -4   2      246.95      207.42     15.87 o 
   3  -4   2      211.83      178.57     16.71 o 
   4  -4   2     4332.87     4285.72    102.82 o 
   5  -4   2      748.64      797.88     31.60 o 
   6  -4   2       92.97       98.94      9.41 o 
   7  -4   2      332.89      280.66     16.22 o 
   8  -4   2        1.27        5.94     10.80 o 
   9  -4   2      376.70      393.93     37.25 o 
  10  -4   2       19.79        7.29     16.42 o 
 -10  -3   2      987.09      974.44     69.49 o 
  -9  -3   2        0.97        5.01     20.20 o 
  -8  -3   2        5.48       30.01     17.74 o 
  -7  -3   2     1088.80     1104.43     36.60 o 
  -6  -3   2      138.47      140.03     10.67 o 
  -5  -3   2     1766.57     1990.07     35.24 o 
  -4  -3   2     3648.14     3962.05     57.79 o 
  -3  -3   2      338.51      321.69     11.72 o 
  -2  -3   2     2344.26     2000.94     34.13 o 
  -1  -3   2     1015.29      943.83     21.33 o 
   0  -3   2      722.69      697.63     19.05 o 
   1  -3   2     3665.69     3663.73     45.12 o 
   2  -3   2     5297.37     5458.90     69.92 o 
   3  -3   2     3466.99     3308.35     56.63 o 
   4  -3   2      314.56      319.81     13.27 o 
   5  -3   2      364.01      409.34     15.65 o 
   6  -3   2      877.12      870.40     36.44 o 
   7  -3   2      305.60      259.72     37.17 o 
   8  -3   2        3.29        0.06     16.26 o 
   9  -3   2      688.46      659.58     62.98 o 
  10  -3   2      274.95      258.62     43.30 o 
  11  -3   2      269.29      240.55     46.91 o 
 -11  -2   2      493.59      444.79     48.52 o 
 -10  -2   2       20.06        8.04     13.25 o 
  -9  -2   2        5.26       19.05     12.52 o 
  -8  -2   2     1015.29     1107.61     52.75 o 
  -7  -2   2       31.85       48.52     20.81 o 
  -6  -2   2      447.58      504.17     18.89 o 
  -5  -2   2     1034.43      910.92     26.46 o 
  -4  -2   2     2921.59     2974.21     40.74 o 
  -3  -2   2     1850.16     1825.37     25.87 o 
  -2  -2   2     1021.11      955.78     20.22 o 
  -1  -2   2       23.29        4.14      3.81 o 
   0  -2   2     7124.54     6610.50     74.17 o 
   1  -2   2       27.14       35.99      3.68 o 
   2  -2   2     1811.91     2271.92     30.94 o 
   3  -2   2      913.81      855.87     19.26 o 
   4  -2   2     5327.43     5770.94    140.58 o 
   5  -2   2     1044.60     1054.69     22.70 o 
   6  -2   2     1584.75     1691.48     83.17 o 
   7  -2   2      228.26      267.14     35.88 o 
   8  -2   2     1258.28     1299.16     82.40 o 
   9  -2   2        9.25        0.00     17.62 o 
  10  -2   2       16.39        0.00     19.62 o 
  11  -2   2      324.48      337.34     49.88 o 
 -11  -1   2      582.77      510.36     42.14 o 
 -10  -1   2       25.91       26.40     15.28 o 
  -9  -1   2     2346.08     2313.68     82.94 o 
  -8  -1   2     1120.45     1216.87     54.91 o 
  -7  -1   2     1296.17     1177.82     50.65 o 
  -6  -1   2     1956.75     1934.04     38.87 o 
  -5  -1   2       90.92      108.54      7.69 o 
  -4  -1   2      991.54     1088.64     21.35 o 
  -3  -1   2      606.29      633.00     14.47 o 
  -2  -1   2      215.24      252.85      7.37 o 
  -1  -1   2      115.02      145.62     11.13 o 
   0  -1   2    14293.65    14421.86    209.54 o 
   1  -1   2        3.98       16.66      2.91 o 
   2  -1   2     3553.71     3452.35     59.62 o 
   3  -1   2      621.26      776.08     32.36 o 
   4  -1   2     1121.82     1156.33     28.05 o 
   5  -1   2     3254.67     3302.37    112.27 o 
   6  -1   2      274.94      300.63     33.68 o 
   7  -1   2      391.50      332.57     38.59 o 
   8  -1   2      368.35      456.07     47.49 o 
   9  -1   2       16.42       22.00     20.65 o 
  10  -1   2      674.39      601.83     61.04 o 
  11  -1   2        3.70        0.00     21.29 o 
 -11   0   2        7.48       19.04     20.33 o 
 -10   0   2       28.00       22.02     16.78 o 
  -9   0   2       62.86       58.08     16.17 o 
  -8   0   2     1029.27     1002.51     49.48 o 
  -7   0   2      391.05      395.93     19.90 o 
  -6   0   2      646.58      673.79     24.71 o 
  -5   0   2      112.32      100.10     11.19 o 
  -4   0   2     3344.28     3346.46     54.01 o 
  -3   0   2      384.97      398.09     10.74 o 
  -2   0   2       67.68       78.08      8.46 o 
  -1   0   2      978.25     1007.50     31.68 o 
   0   0   2       94.43       88.79     11.61 o 
   1   0   2     8482.25     9039.47    443.94 o 
   2   0   2      468.83      543.64     14.47 o 
   3   0   2      328.90      421.18     16.90 o 
   4   0   2    11427.61    11557.38    186.14 o 
   5   0   2      922.41      866.45     50.01 o 
   6   0   2      350.67      429.10     39.17 o 
   7   0   2     1798.89     1831.37     88.53 o 
   8   0   2      692.79      784.96     60.91 o 
   9   0   2      673.94      584.41     56.33 o 
  10   0   2      155.77      237.58     40.07 o 
  11   0   2       66.88       24.84     19.10 o 
  12   0   2      413.31      347.54     53.36 o 
 -11   1   2      131.02      124.34     33.04 o 
 -10   1   2      520.30      559.44     58.91 o 
  -9   1   2       42.81       31.97     13.74 o 
  -8   1   2        2.06       21.32     12.58 o 
  -7   1   2     2365.20     2331.14     50.98 o 
  -6   1   2     1177.03     1044.91     30.48 o 
  -5   1   2     2238.66     2212.19     45.24 o 
  -4   1   2     4519.94     4531.83     74.44 o 
  -3   1   2       70.29       85.21     10.63 o 
  -2   1   2     3092.92     2866.06     52.94 o 
  -1   1   2     3668.21     3721.48     78.72 o 
   0   1   2      148.38      191.69     10.11 o 
   1   1   2     5004.20     4992.94    147.54 o 
   2   1   2     4153.74     4168.09     54.85 o 
   3   1   2    12666.20    13466.02    292.42 o 
   4   1   2     1880.55     2118.86     30.70 o 
   5   1   2     4773.51     5026.68     67.35 o 
   6   1   2     7368.52     7003.01    184.24 o 
   7   1   2      130.73      120.10      7.64 o 
   8   1   2       39.73       34.00      6.45 o 
   9   1   2       20.76       13.55     16.52 o 
  10   1   2       90.51       72.14     26.13 o 
  11   1   2      270.52      240.17     42.91 o 
  12   1   2       49.89       40.78     25.49 o 
 -11   2   2        2.57       29.55     24.91 o 
 -10   2   2      446.01      413.48     52.39 o 
  -9   2   2      115.31      100.34     26.46 o 
  -8   2   2     2944.81     2908.69    127.31 o 
  -7   2   2        0.33        4.64      4.58 o 
  -6   2   2       38.87       64.50     14.20 o 
  -5   2   2     2425.12     2313.76    116.40 o 
  -4   2   2      253.61      303.30     20.27 o 
  -3   2   2      107.41       86.09      7.64 o 
  -2   2   2      397.48      413.01     16.84 o 
  -1   2   2        1.82        8.84      9.81 o 
   0   2   2     8541.19     8437.52    186.87 o 
   1   2   2     3059.61     2616.86     41.30 o 
   2   2   2      420.06      348.48      9.84 o 
   3   2   2     1215.16     1244.40     24.17 o 
   4   2   2     3650.24     3663.17     62.76 o 
   5   2   2       12.40       16.93      6.09 o 
   6   2   2     6645.71     6745.32     93.79 o 
   7   2   2     2923.81     2797.80     54.60 o 
   8   2   2     2013.96     1927.64     95.30 o 
   9   2   2      487.16      648.74     57.56 o 
  10   2   2        1.76        0.00     17.42 o 
  11   2   2     1051.30     1162.30     87.76 o 
  12   2   2      207.17      211.13     41.62 o 
 -10   3   2        3.63       34.71     24.65 o 
  -9   3   2      156.60      139.76     33.75 o 
  -8   3   2      886.73      952.47     77.82 o 
  -7   3   2      180.50      197.64     16.88 o 
  -6   3   2     1911.37     1801.58    109.34 o 
  -5   3   2     1263.29     1347.43     45.13 o 
  -4   3   2      690.09      770.98     24.79 o 
  -3   3   2     3150.89     3011.81     52.55 o 
  -2   3   2      918.30     1136.51     24.75 o 
  -1   3   2        3.59       25.72      8.53 o 
   0   3   2       20.65       43.12      9.89 o 
   2   3   2     3653.87     3433.72     48.63 o 
   3   3   2     1316.66     1118.80     22.65 o 
   4   3   2     6076.00     6979.76    119.73 o 
   5   3   2     2068.87     1917.71     41.27 o 
   6   3   2        1.53        3.69      4.80 o 
   7   3   2       55.00       70.03      7.88 o 
   8   3   2      412.75      435.44     21.25 o 
   9   3   2        4.37        0.00     12.65 o 
  10   3   2      136.41      210.74     37.10 o 
  11   3   2      113.48      121.76     32.13 o 
 -10   4   2       46.39       53.69     28.20 o 
  -9   4   2     1070.78     1085.32     90.21 o 
  -8   4   2      203.73      180.09     35.75 o 
  -7   4   2      274.24      270.20     20.68 o 
  -6   4   2      345.06      315.65     22.24 o 
  -5   4   2      135.48      149.00     12.11 o 
  -4   4   2      712.04      678.87     23.53 o 
  -3   4   2      389.48      369.72     15.30 o 
  -2   4   2     1401.71     1582.54     49.57 o 
  -1   4   2       46.65       36.13     10.83 o 
   0   4   2      939.39      904.91     29.95 o 
   1   4   2      587.16      567.45     27.50 o 
   2   4   2     1159.27     1111.75     30.00 o 
   3   4   2     2115.38     2174.71     36.13 o 
   4   4   2     3797.13     3703.11     68.26 o 
   5   4   2      890.47     1034.75     22.18 o 
   6   4   2      323.20      361.20     20.16 o 
   7   4   2     1933.45     2132.56     53.50 o 
   8   4   2      185.77      164.23     15.00 o 
   9   4   2      285.04      334.42     31.44 o 
  10   4   2      416.36      393.35     35.75 o 
  11   4   2      126.58       82.98     27.29 o 
 -10   5   2      279.00      261.33     53.94 o 
  -9   5   2       16.83       49.36     29.29 o 
  -8   5   2       17.84        8.90     20.78 o 
  -7   5   2     1284.32     1267.89    103.95 o 
  -6   5   2       71.90       59.14     12.29 o 
  -5   5   2        6.83        8.24      6.89 o 
  -4   5   2     1290.94     1197.46     32.72 o 
  -3   5   2       61.21       65.04      7.89 o 
  -2   5   2     5725.94     5445.32    278.72 o 
  -1   5   2       69.02      126.14     15.14 o 
   0   5   2      880.20      905.53     31.37 o 
   1   5   2     5865.19     5996.21    188.95 o 
   2   5   2       12.41       11.81      7.39 o 
   3   5   2        2.77        9.07      7.28 o 
   4   5   2     2921.87     2892.48     61.69 o 
   5   5   2      226.80      250.59     12.81 o 
   6   5   2     1001.69      994.00     23.71 o 
   7   5   2      557.50      590.30     35.23 o 
   8   5   2        0.37        1.92      9.36 o 
   9   5   2     1159.22     1198.24     43.37 o 
  10   5   2      272.49      208.79     27.85 o 
  11   5   2       29.84       34.65     17.10 o 
  -9   6   2      320.93      369.02     56.85 o 
  -8   6   2      500.17      527.24     62.33 o 
  -7   6   2      388.31      425.35     54.98 o 
  -6   6   2      614.28      625.54     96.60 o 
  -5   6   2     1152.26     1219.67     50.67 o 
  -4   6   2      329.10      341.72     17.16 o 
  -3   6   2     1108.92      939.79     26.92 o 
  -2   6   2     1985.42     1858.57     61.81 o 
  -1   6   2      150.46      167.80     47.56 o 
   0   6   2      379.58      306.77     21.36 o 
   1   6   2      950.62      856.03     29.11 o 
   2   6   2      557.55      557.27     24.68 o 
   3   6   2     3420.94     3489.19     70.90 o 
   4   6   2      138.88      153.51     18.19 o 
   5   6   2        3.39        7.50      5.71 o 
   6   6   2     1389.41     1419.72     34.27 o 
   7   6   2      611.26      538.71     29.08 o 
   8   6   2      326.34      408.10     28.48 o 
   9   6   2       22.91       19.66      8.84 o 
  10   6   2      276.32      230.18     53.56 o 
  11   6   2      985.94      963.41     60.20 o 
  -8   7   2      520.16      603.64     70.33 o 
  -7   7   2      129.42      183.96     41.55 o 
  -6   7   2      249.69      327.59     61.91 o 
  -5   7   2     1878.80     1940.81     70.02 o 
  -4   7   2      492.46      569.83     36.24 o 
  -3   7   2     3108.35     3109.46     90.15 o 
  -2   7   2      169.60      213.92     42.59 o 
  -1   7   2       60.16       91.58     17.36 o 
   0   7   2     1105.44     1068.07     33.95 o 
   1   7   2      482.40      554.59     25.47 o 
   2   7   2     2591.03     2565.03     60.21 o 
   3   7   2     1120.57     1212.98     40.76 o 
   4   7   2      183.88      211.08     18.34 o 
   5   7   2      456.46      506.49     22.23 o 
   6   7   2      276.64      318.60     17.40 o 
   7   7   2       17.51       12.67      9.50 o 
   8   7   2     1201.74     1145.87     45.34 o 
   9   7   2      258.10      251.40     22.71 o 
  10   7   2      307.49      304.20     53.10 o 
  -8   8   2       23.45       22.00     30.07 o 
  -7   8   2       34.24       39.49     27.68 o 
  -6   8   2     1715.72     1741.15     94.24 o 
  -5   8   2      310.31      278.90     28.35 o 
  -4   8   2       32.91       33.58     14.02 o 
  -3   8   2       49.28       75.75     15.39 o 
  -2   8   2      115.42      116.06     20.09 o 
  -1   8   2      649.79      667.57     41.12 o 
   0   8   2      191.81      253.54     18.49 o 
   1   8   2      222.03      258.94     19.12 o 
   2   8   2     1847.45     1637.18     49.45 o 
   3   8   2      361.98      356.54     23.70 o 
   4   8   2      269.53      276.86     22.01 o 
   5   8   2      321.08      318.76     19.29 o 
   6   8   2      274.56      273.09     19.76 o 
   7   8   2     1301.29     1324.98     50.25 o 
   8   8   2       43.30       57.66     17.60 o 
   9   8   2        4.19       14.19     10.49 o 
  -7   9   2      612.23      686.81     78.01 o 
  -6   9   2        0.85        2.04     11.07 o 
  -5   9   2        0.54       20.44     27.17 o 
  -4   9   2      133.06      181.38     35.62 o 
  -3   9   2       31.10      119.04     21.66 o 
  -2   9   2      864.29      909.28     51.07 o 
  -1   9   2      148.28      135.12     21.86 o 
   0   9   2      222.10      237.86     19.01 o 
   1   9   2      293.33      367.81     25.02 o 
   2   9   2      147.41      139.51     16.70 o 
   3   9   2     1065.21     1026.49     41.89 o 
   4   9   2      319.27      355.09     26.28 o 
   5   9   2       34.78       44.41     12.85 o 
   6   9   2      554.21      614.77     34.60 o 
   7   9   2      376.07      361.76     27.94 o 
   8   9   2        8.64       23.51     12.46 o 
  -5  10   2      365.04      375.08     36.36 o 
  -4  10   2        3.00       23.24     13.68 o 
  -3  10   2        0.88       13.35     15.26 o 
  -2  10   2     1517.79     1465.60     88.76 o 
  -1  10   2      277.42      227.08     28.45 o 
   0  10   2      292.21      371.13     35.07 o 
   1  10   2      240.20      244.70     20.82 o 
   2  10   2      157.00      143.66     17.60 o 
   3  10   2     1493.78     1453.67     52.64 o 
   4  10   2       18.27       36.89     13.11 o 
   5  10   2       16.53       25.55      9.56 o 
   6  10   2     1162.87     1151.47     50.04 o 
   7  10   2      147.89      167.69     21.35 o 
  -4  11   2        8.84        0.00     15.62 o 
  -3  11   2      560.03      568.51     46.50 o 
  -2  11   2      116.49      137.74     24.92 o 
  -1  11   2       26.10       22.78     16.15 o 
   0  11   2      386.92      446.17     59.85 o 
   1  11   2        7.03       20.83     16.68 o 
   2  11   2      107.27       98.11     21.63 o 
   3  11   2      325.33      299.58     40.20 o 
   4  11   2       12.18        0.73     11.14 o 
   5  11   2      525.40      620.15     37.74 o 
   6  11   2        0.79        1.21     11.50 o 
  -1  12   2      457.83      583.00     49.15 o 
   0  12   2       88.59       92.31     24.14 o 
   1  12   2        0.35       34.72     19.88 o 
   2  12   2      429.84      412.80     40.73 o 
   3  12   2       28.43        7.06     15.13 o 
  -3 -10   3      233.80      259.59     32.26 o 
  -2 -10   3       90.38      111.00     23.21 o 
  -1 -10   3       72.72       85.97     20.56 o 
   0 -10   3        8.22        0.00     15.51 o 
   1 -10   3        9.16        4.04     15.25 o 
   2 -10   3      726.32      702.90     50.89 o 
   3 -10   3       48.77       44.56     17.63 o 
  -5  -9   3       81.44      101.06     18.05 o 
  -4  -9   3     1024.84      976.44     56.03 o 
  -3  -9   3       52.06       72.57     19.65 o 
  -2  -9   3       86.94       98.15     23.07 o 
  -1  -9   3      795.35      749.33     49.57 o 
   0  -9   3        3.25        0.00     10.00 o 
   1  -9   3      503.03      485.43     30.64 o 
   2  -9   3       29.98       38.26     13.53 o 
   3  -9   3       63.56       53.80     20.91 o 
   4  -9   3      473.48      405.22     29.75 o 
   5  -9   3      112.59      117.80     17.72 o 
  -7  -8   3      233.28      234.17     32.47 o 
  -6  -8   3      128.38      159.50     26.82 o 
  -5  -8   3      265.17      291.04     25.92 o 
  -4  -8   3        4.63        3.15     15.78 o 
  -3  -8   3        1.70       33.99     15.62 o 
  -2  -8   3     1054.67      951.63     52.96 o 
  -1  -8   3        1.48        0.00      8.86 o 
   0  -8   3        1.77        5.59      9.32 o 
   1  -8   3      889.91      970.96     40.74 o 
   2  -8   3      223.33      203.60     20.05 o 
   3  -8   3      746.14      661.15     40.01 o 
   4  -8   3      155.97      134.27     20.71 o 
   5  -8   3      104.10      176.51     24.03 o 
   6  -8   3      864.19      807.51     46.89 o 
   7  -8   3       26.87        0.00     23.81 o 
  -8  -7   3      703.58      668.74     66.11 o 
  -7  -7   3       16.87       19.78     15.28 o 
  -6  -7   3      179.97      206.90     21.19 o 
  -5  -7   3     1320.54     1292.73     49.64 o 
  -4  -7   3       41.84       24.62      9.83 o 
  -3  -7   3       69.69       97.11     13.38 o 
  -2  -7   3      487.13      489.67     35.66 o 
  -1  -7   3       89.36       86.60     12.57 o 
   0  -7   3      586.36      607.34     29.71 o 
   1  -7   3      234.56      280.37     21.13 o 
   2  -7   3       68.72       91.80     14.04 o 
   3  -7   3      233.05      339.67     71.04 o 
   4  -7   3        9.24       31.24     11.44 o 
   5  -7   3      492.19      578.75     36.99 o 
   6  -7   3        0.63       12.34     10.95 o 
   7  -7   3      100.39      126.73     32.71 o 
   8  -7   3      402.33      380.32     52.78 o 
  -8  -6   3       11.14       30.17     14.84 o 
  -7  -6   3        0.98        0.00     11.58 o 
  -6  -6   3      663.31      637.76     26.72 o 
  -5  -6   3      325.01      341.00     19.04 o 
  -4  -6   3       31.35       36.36     13.51 o 
  -3  -6   3     1018.78     1012.99     35.11 o 
  -2  -6   3      100.38       94.57     16.61 o 
  -1  -6   3      856.97      831.10     31.96 o 
   0  -6   3      123.58      129.41     15.09 o 
   1  -6   3      342.38      334.48     21.02 o 
   2  -6   3     1492.65     1340.07     53.81 o 
   3  -6   3      136.82      142.34     18.10 o 
   4  -6   3      844.25      761.57     39.05 o 
   5  -6   3     1884.41     1869.20     63.41 o 
   6  -6   3      694.46      641.12     36.23 o 
   7  -6   3      557.01      543.57     57.88 o 
   8  -6   3      323.02      423.48     54.46 o 
   9  -6   3       28.52       14.32     23.10 o 
  -9  -5   3      663.74      775.73     81.88 o 
  -8  -5   3      535.05      567.12     67.17 o 
  -7  -5   3      738.72      694.61     27.60 o 
  -6  -5   3       43.62       27.71      7.90 o 
  -5  -5   3      251.89      279.80     18.95 o 
  -4  -5   3      351.57      351.31     19.39 o 
  -3  -5   3       97.95      106.11     13.09 o 
  -2  -5   3      193.74      204.43     15.30 o 
  -1  -5   3     1594.25     1462.76     33.62 o 
   0  -5   3      252.30      267.33     20.69 o 
   1  -5   3      545.34      501.23     19.27 o 
   2  -5   3     1043.57     1049.81     34.74 o 
   3  -5   3      214.25      240.91     20.49 o 
   4  -5   3     1253.60     1280.72     47.02 o 
   5  -5   3      383.58      370.31     28.88 o 
   6  -5   3       42.24       17.92      8.84 o 
   7  -5   3      527.68      626.47     32.01 o 
   8  -5   3       14.73       21.04     19.62 o 
   9  -5   3      103.50      151.76     36.20 o 
  10  -5   3       97.14      137.70     39.75 o 
 -10  -4   3      558.19      621.13     74.53 o 
  -9  -4   3      131.19      154.67     40.59 o 
  -8  -4   3        5.29        5.62     10.67 o 
  -7  -4   3      671.49      650.64     29.87 o 
  -6  -4   3      199.12      220.28     15.09 o 
  -5  -4   3     1180.39     1123.81     31.40 o 
  -4  -4   3      832.56      861.29     28.81 o 
  -3  -4   3      885.00      959.40     25.13 o 
  -2  -4   3      293.47      211.17     11.44 o 
  -1  -4   3       13.51        7.74      4.78 o 
   0  -4   3     5548.25     5925.87     78.06 o 
   1  -4   3     2419.25     2372.39     36.66 o 
   2  -4   3      438.43      565.65     26.18 o 
   3  -4   3     1428.89     1438.58     50.23 o 
   4  -4   3     1001.51      955.92     37.32 o 
   5  -4   3      273.73      283.78     44.01 o 
   6  -4   3     1242.53     1297.63     69.33 o 
   7  -4   3      120.78      134.40     25.84 o 
   8  -4   3      280.88      285.20     58.27 o 
   9  -4   3     1317.34     1227.67     64.00 o 
  10  -4   3      228.85      184.63     41.04 o 
 -10  -3   3      165.02      185.81     26.26 o 
  -9  -3   3      109.67      135.41     21.98 o 
  -8  -3   3      722.13      696.35     42.10 o 
  -7  -3   3       78.09       75.48     12.45 o 
  -6  -3   3      238.41      217.01     19.18 o 
  -5  -3   3     2313.46     2268.73     45.49 o 
  -4  -3   3      466.69      442.26     19.00 o 
  -3  -3   3      362.15      361.77     14.00 o 
  -2  -3   3      897.00      784.96     30.65 o 
  -1  -3   3      284.72      302.40     16.34 o 
   0  -3   3     1767.30     1791.18     38.13 o 
   1  -3   3     3028.54     3416.97     43.13 o 
   2  -3   3      161.80      170.14      9.77 o 
   3  -3   3     7177.53     7163.76     99.38 o 
   4  -3   3     1938.05     2055.64     39.89 o 
   5  -3   3     1122.32     1130.72     37.13 o 
   6  -3   3      133.40      115.43     12.07 o 
   7  -3   3      116.27      103.63     25.68 o 
   8  -3   3      491.38      587.96     56.14 o 
   9  -3   3      257.53      182.16     35.62 o 
  10  -3   3        1.55       18.07     17.42 o 
  11  -3   3      354.10      350.05     53.43 o 
 -10  -2   3       37.37       40.08     15.33 o 
  -9  -2   3      638.94      667.20     43.35 o 
  -8  -2   3      276.52      263.87     41.36 o 
  -7  -2   3      272.56      280.06     19.71 o 
  -6  -2   3     1458.33     1409.11     41.36 o 
  -5  -2   3       12.52        7.71      7.55 o 
  -4  -2   3     1822.32     1904.10     39.55 o 
  -3  -2   3     1989.56     2008.18     30.63 o 
  -2  -2   3        2.99        6.09      3.03 o 
  -1  -2   3       99.98      176.24      6.37 o 
   0  -2   3     1288.20     1333.71     30.58 o 
   1  -2   3     2367.07     2275.25     33.97 o 
   2  -2   3      814.43      819.57     18.45 o 
   3  -2   3      378.11      370.40     12.01 o 
   4  -2   3     3102.94     3521.14     57.23 o 
   5  -2   3     4288.07     4408.61     88.43 o 
   6  -2   3        4.01        4.09      3.46 o 
   7  -2   3      164.79      193.06     30.71 o 
   8  -2   3      239.73      231.07     36.46 o 
   9  -2   3      151.50      180.93     35.49 o 
  10  -2   3     1574.25     1545.91    101.89 o 
  11  -2   3       28.56       66.07     29.94 o 
 -10  -1   3      251.22      236.73     28.36 o 
  -9  -1   3      963.82      946.22     51.70 o 
  -8  -1   3       56.85       65.61     26.52 o 
  -7  -1   3      923.57      882.47     43.77 o 
  -6  -1   3       11.18       10.54      9.72 o 
  -5  -1   3      157.26      196.69     22.26 o 
  -4  -1   3     3431.94     3627.83     69.32 o 
  -3  -1   3      688.33      697.04     16.02 o 
  -2  -1   3      681.57      763.38     16.69 o 
  -1  -1   3      243.99      180.29     20.58 o 
   0  -1   3       60.26      114.66     16.65 o 
   1  -1   3      739.99      750.45     16.55 o 
   2  -1   3      455.40      460.19     13.22 o 
   3  -1   3     2286.85     2448.79     49.52 o 
   4  -1   3     8348.85     9306.82    145.81 o 
   5  -1   3     1223.07     1272.27     28.30 o 
   6  -1   3       37.04       33.42     17.23 o 
   7  -1   3     1506.18     1285.74     75.37 o 
   8  -1   3      229.49      200.48     33.23 o 
   9  -1   3      972.82      904.61     41.85 o 
  10  -1   3      272.52      292.95     44.33 o 
  11  -1   3       54.33       38.26     24.00 o 
 -10   0   3      505.93      534.11     56.33 o 
  -9   0   3      291.28      333.69     31.03 o 
  -8   0   3     1207.83     1204.92     54.90 o 
  -7   0   3     1903.55     1953.62     66.82 o 
  -6   0   3     1231.99     1351.57     53.20 o 
  -5   0   3      443.53      469.81     18.20 o 
  -4   0   3     3595.45     3537.27     43.96 o 
  -3   0   3     1021.64     1102.58     21.13 o 
  -2   0   3      318.87      351.71     13.77 o 
  -1   0   3     5538.78     5942.83    104.88 o 
   0   0   3    12012.92    12660.61    271.20 o 
   1   0   3     3902.50     3851.03     66.47 o 
   2   0   3     4675.88     4919.42     82.34 o 
   3   0   3      325.32      345.67     17.16 o 
   4   0   3     1010.02      782.67     28.26 o 
   5   0   3      348.09      339.92     11.45 o 
   6   0   3      777.42      697.87     40.91 o 
   7   0   3        0.49        4.04      6.22 o 
   8   0   3      187.55      174.56     16.43 o 
   9   0   3     1048.92     1073.97     77.30 o 
  10   0   3        1.88       19.55     20.07 o 
  11   0   3      221.31      218.81     42.65 o 
  12   0   3       97.92       85.43     30.13 o 
 -10   1   3       52.15       62.51     17.00 o 
  -9   1   3        1.34        8.15     11.17 o 
  -8   1   3     1907.83     1804.51     68.08 o 
  -7   1   3       56.20       60.09     13.94 o 
  -6   1   3       58.08       58.96      8.80 o 
  -5   1   3     3332.44     3305.90     61.86 o 
  -4   1   3       71.92       70.82     10.83 o 
  -3   1   3      383.68      351.46     14.15 o 
  -2   1   3       13.81       40.77      5.58 o 
  -1   1   3      142.21      202.02     13.63 o 
   0   1   3    27161.98    28519.95    344.39 o 
   1   1   3      729.53      826.57     18.95 o 
   2   1   3      319.36      329.37     10.53 o 
   3   1   3       83.36       79.48      9.72 o 
   4   1   3      828.25      857.58     26.65 o 
   5   1   3     3974.77     3775.01     79.97 o 
   6   1   3      299.32      246.89      9.43 o 
   7   1   3     1004.14     1055.04     51.20 o 
   8   1   3     3717.59     3523.32    113.69 o 
   9   1   3        0.91        0.00     16.97 o 
  10   1   3       65.14      102.79     30.71 o 
  11   1   3      485.24      492.07     58.91 o 
  12   1   3      164.76      194.93     42.07 o 
 -10   2   3       37.34       44.20     28.39 o 
  -8   2   3     1140.17     1193.50     54.30 o 
  -7   2   3      701.03      708.26     38.71 o 
  -6   2   3     1766.14     1786.14     81.95 o 
  -5   2   3       61.40       65.36     16.58 o 
  -4   2   3      410.81      473.71     25.39 o 
  -3   2   3     3159.60     2991.87    117.92 o 
  -2   2   3       61.67       88.04     11.13 o 
  -1   2   3     1107.38      955.92     31.90 o 
   0   2   3     1384.17     1409.16     39.59 o 
   1   2   3     1061.67     1190.79     32.51 o 
   2   2   3      113.57      128.01     12.34 o 
   3   2   3      459.46      532.65     12.48 o 
   4   2   3     2814.33     2840.36     55.70 o 
   5   2   3     3624.70     3484.26     79.79 o 
   6   2   3     2843.95     3071.54     75.01 o 
   7   2   3      465.68      371.23     17.82 o 
   8   2   3     1630.86     1418.73     77.14 o 
   9   2   3     1118.29     1200.70     79.37 o 
  10   2   3      582.40      601.45     60.07 o 
  11   2   3       59.71       43.23     26.00 o 
  12   2   3        6.01        0.00     22.07 o 
 -10   3   3       90.65      107.63     36.13 o 
  -9   3   3     1200.47     1220.83     94.21 o 
  -8   3   3        1.42        0.00     23.36 o 
  -7   3   3       65.10       57.98     12.68 o 
  -6   3   3     1617.15     1631.32     57.82 o 
  -5   3   3      746.95      607.86     31.66 o 
  -4   3   3     1941.20     2013.43     55.26 o 
  -3   3   3     1330.50     1255.99     59.91 o 
  -2   3   3      127.20      147.62      9.97 o 
  -1   3   3     1929.72     2086.18     77.11 o 
   0   3   3     1306.41     1541.72     61.94 o 
   1   3   3        3.30       17.39      4.55 o 
   2   3   3     2282.78     2008.49     34.03 o 
   3   3   3      167.46      153.26      8.85 o 
   4   3   3       87.15      117.33      9.39 o 
   5   3   3        6.31       16.18      7.77 o 
   6   3   3        0.72       13.26     10.10 o 
   7   3   3     4018.77     3830.87     83.94 o 
   8   3   3      386.64      413.60     22.45 o 
   9   3   3      978.23      906.85     68.14 o 
  10   3   3     2030.49     1973.84    109.63 o 
  11   3   3       75.69       94.79     29.29 o 
  12   3   3      411.98      437.94     57.23 o 
 -10   4   3      438.67      497.88     67.69 o 
  -9   4   3      273.10      227.32     44.07 o 
  -8   4   3       43.21       64.98     29.88 o 
  -7   4   3      438.71      509.34     30.53 o 
  -6   4   3       58.69       79.18     13.89 o 
  -5   4   3        0.63       17.33     10.18 o 
  -4   4   3     2610.18     2854.63    106.40 o 
  -3   4   3      260.91      237.74     20.08 o 
  -2   4   3      313.09      207.90     18.78 o 
  -1   4   3      426.74      417.30     38.23 o 
   0   4   3      646.15      569.78     27.72 o 
   1   4   3     2533.45     2346.34     44.57 o 
   2   4   3        1.59       14.05      5.01 o 
   3   4   3       47.76       67.03      7.54 o 
   4   4   3     2269.94     2317.16     39.90 o 
   5   4   3      155.64      145.02      7.59 o 
   6   4   3     2291.38     2226.37     52.96 o 
   7   4   3      161.77      166.15     14.88 o 
   8   4   3      216.75      244.93     24.64 o 
   9   4   3     1807.72     1564.56     92.47 o 
  10   4   3      100.29       23.10     20.45 o 
  11   4   3        0.70        0.00     19.62 o 
  -9   5   3      457.66      429.55     59.88 o 
  -8   5   3      428.47      460.07     58.27 o 
  -7   5   3      397.59      331.15     32.10 o 
  -6   5   3      268.30      240.82     39.17 o 
  -5   5   3     1209.75     1088.02     46.94 o 
  -4   5   3      673.07      597.61     36.65 o 
  -3   5   3      297.30      310.49     24.13 o 
  -2   5   3     1084.55      977.54     66.07 o 
  -1   5   3       51.00       29.22     11.80 o 
   0   5   3      535.52      520.65     22.55 o 
   1   5   3      158.22      132.70     10.74 o 
   2   5   3      120.62      125.04     11.66 o 
   3   5   3     2636.54     2635.66     73.01 o 
   4   5   3        3.17        3.52      8.78 o 
   5   5   3      111.60      100.95      8.84 o 
   6   5   3      825.09      775.29     31.55 o 
   7   5   3        2.13        6.63      9.17 o 
   8   5   3      706.77      662.60     30.68 o 
   9   5   3      347.74      322.48     22.12 o 
  10   5   3      222.13      265.65     42.07 o 
  11   5   3      740.53      816.25     73.49 o 
  -9   6   3        1.19       26.91     24.39 o 
  -8   6   3      403.37      474.78     60.59 o 
  -7   6   3       54.97       48.78     12.56 o 
  -6   6   3      198.18      155.04     19.77 o 
  -5   6   3      356.71      392.17     40.75 o 
  -4   6   3      158.79      202.95     21.52 o 
  -3   6   3     2840.42     2539.32     93.53 o 
  -2   6   3        2.82       17.33     12.07 o 
  -1   6   3       38.63       57.96     14.51 o 
   0   6   3      905.90      913.98     26.13 o 
   1   6   3     1008.47     1127.37     36.99 o 
   2   6   3     3938.97     3964.02     73.87 o 
   3   6   3      297.53      305.20     19.47 o 
   4   6   3      309.52      315.09     20.12 o 
   5   6   3     1837.45     1774.51     50.15 o 
   6   6   3        1.53        2.81      3.51 o 
   7   6   3       30.76       14.44     10.27 o 
   8   6   3      863.08      918.71     38.47 o 
   9   6   3     1043.34      962.58     83.84 o 
  10   6   3      334.17      335.90     34.58 o 
  11   6   3       91.27      105.95     31.10 o 
  -8   7   3       25.15       69.24     30.46 o 
  -7   7   3        3.34        0.00     19.29 o 
  -6   7   3     1438.31     1291.22     57.15 o 
  -5   7   3      337.08      396.41     34.30 o 
  -4   7   3     1582.95     1508.92     61.21 o 
  -3   7   3      832.28      724.76     41.26 o 
  -2   7   3      374.92      461.93     56.59 o 
  -1   7   3     3235.18     3150.75     62.71 o 
   0   7   3       63.07       71.98      9.17 o 
   1   7   3       12.81       28.38      8.73 o 
   2   7   3     1688.58     1632.77     93.22 o 
   3   7   3       50.03       42.57     12.47 o 
   4   7   3      929.96      924.92     36.23 o 
   5   7   3      364.74      364.66     40.40 o 
   6   7   3      843.90      913.48     28.80 o 
   7   7   3      736.29      684.06     34.04 o 
   8   7   3      196.84      213.44     27.37 o 
   9   7   3        9.95       18.86     10.75 o 
  10   7   3      580.03      559.12     52.72 o 
  -8   8   3       13.60        5.55     19.16 o 
  -7   8   3      571.36      379.86     58.59 o 
  -6   8   3      124.30      113.92     20.20 o 
  -5   8   3       30.96       45.17     16.28 o 
  -4   8   3       78.23       69.82     17.25 o 
  -3   8   3      150.54      140.50     21.69 o 
  -2   8   3       79.86       65.94     16.24 o 
  -1   8   3     1398.34     1255.45     38.17 o 
   0   8   3     1408.92     1402.91     39.83 o 
   1   8   3      928.13      852.75     32.53 o 
   2   8   3       93.21       73.55     12.97 o 
   3   8   3        1.46        0.00      8.28 o 
   4   8   3       67.71       48.21     12.36 o 
   5   8   3     1311.57     1298.83     46.83 o 
   6   8   3      195.89      168.83     14.20 o 
   7   8   3      855.15      790.59     39.65 o 
   8   8   3      119.90      112.06     16.73 o 
   9   8   3      363.01      346.08     37.36 o 
  10   8   3        1.57        2.65     16.58 o 
  -7   9   3      153.44      265.39     50.98 o 
  -6   9   3      167.41      210.54     27.27 o 
  -5   9   3      638.90      599.33     43.54 o 
  -4   9   3        7.40        7.96     12.36 o 
  -3   9   3        2.35       29.23     14.84 o 
  -2   9   3     1500.46     1494.65    184.83 o 
  -1   9   3       29.08       61.99     17.60 o 
   0   9   3      304.48      275.18     18.48 o 
   1   9   3      258.12      257.68     19.31 o 
   2   9   3      120.31      156.08     16.66 o 
   3   9   3       55.58       44.09     12.04 o 
   4   9   3      939.12     1012.04     42.05 o 
   5   9   3      124.66      187.34     19.84 o 
   6   9   3     1733.16     1916.87     62.24 o 
   7   9   3       59.42       38.85     13.14 o 
   8   9   3       89.03       85.00     15.78 o 
   9   9   3      554.51      566.72     35.64 o 
  -5  10   3      156.61      144.24     24.78 o 
  -4  10   3      139.25      132.73     23.70 o 
  -3  10   3      371.59      425.18     57.72 o 
  -2  10   3      172.31      117.31     22.46 o 
  -1  10   3       59.26       52.86     22.81 o 
   0  10   3      230.81      307.62     58.56 o 
   1  10   3      255.73      279.37     30.41 o 
   2  10   3      407.00      352.43     24.78 o 
   3  10   3       53.60       44.80     12.58 o 
   4  10   3      231.02      201.54     21.04 o 
   5  10   3      851.72      900.10     62.14 o 
   6  10   3      251.50      248.46     24.01 o 
   7  10   3       31.51        9.12     10.32 o 
   8  10   3      167.85      167.80     21.33 o 
  -4  11   3       12.22        0.00     16.51 o 
  -3  11   3      444.98      485.68     71.91 o 
  -2  11   3      222.62      227.79     29.64 o 
  -1  11   3      770.00      664.87     49.00 o 
   0  11   3      168.51      145.76     28.75 o 
   1  11   3        0.15       13.19     35.04 o 
   2  11   3      803.60      742.21     51.19 o 
   3  11   3        8.59        2.13     14.94 o 
   4  11   3      140.87      140.71     19.47 o 
   5  11   3      390.74      387.05     35.79 o 
   6  11   3      596.52      615.34     37.60 o 
  -1  12   3      322.69      284.80     35.63 o 
   0  12   3        0.36        7.91     13.60 o 
   1  12   3      130.25      135.15     25.97 o 
   2  12   3       81.34       59.48     25.68 o 
   3  12   3        0.08       12.07     15.83 o 
   4  12   3      425.85      435.90     42.81 o 
  -1 -10   4      172.24      161.95     26.95 o 
   0 -10   4       21.74       29.85     42.94 o 
   1 -10   4      138.23      130.81     25.30 o 
  -4  -9   4       35.27       32.90     39.78 o 
  -3  -9   4        1.91       11.97     26.78 o 
  -2  -9   4      870.38      919.43     56.65 o 
  -1  -9   4        2.07        0.00     14.31 o 
   0  -9   4      316.19      311.58     33.63 o 
   1  -9   4      322.80      341.26     35.10 o 
   2  -9   4      137.34      114.10     28.00 o 
   3  -9   4      768.14      745.66     61.75 o 
   4  -9   4        3.44        0.00     13.13 o 
   5  -9   4       18.56       19.53     14.30 o 
  -6  -8   4        7.20       13.82     27.75 o 
  -5  -8   4      208.87      240.74     29.50 o 
  -4  -8   4      282.03      281.28     36.17 o 
  -3  -8   4      385.75      357.01     33.99 o 
  -2  -8   4      930.39      823.94     50.82 o 
  -1  -8   4      289.71      238.26     39.33 o 
   0  -8   4      391.46      421.28     37.13 o 
   1  -8   4       55.58       67.40     12.93 o 
   2  -8   4       40.27       37.93     11.54 o 
   3  -8   4      641.54      641.00     34.25 o 
   4  -8   4      108.37       89.88     15.93 o 
   5  -8   4      205.28      202.45     20.71 o 
   6  -8   4       69.31       74.31     14.72 o 
  -7  -7   4       62.87       48.70     44.56 o 
  -6  -7   4     1184.19     1187.68     50.33 o 
  -5  -7   4      117.61       98.77     20.33 o 
  -4  -7   4      625.19      641.71     42.87 o 
  -3  -7   4      423.16      420.70     34.84 o 
  -2  -7   4      195.70      216.17     25.84 o 
  -1  -7   4      373.24      379.56     23.44 o 
   0  -7   4      264.28      258.35     19.93 o 
   1  -7   4       56.66       73.55     12.53 o 
   2  -7   4     1124.75     1199.64     50.99 o 
   3  -7   4      107.52       69.07     13.10 o 
   4  -7   4       82.09       91.43     13.98 o 
   5  -7   4      561.53      555.28     41.42 o 
   6  -7   4      492.17      502.84     30.04 o 
   7  -7   4      520.14      617.44     46.02 o 
   8  -7   4       15.12       28.41     14.91 o 
  -8  -6   4      244.86      158.41     45.04 o 
  -7  -6   4      609.39      617.86     45.84 o 
  -6  -6   4      282.05      305.32     25.30 o 
  -5  -6   4      471.11      462.83     34.62 o 
  -4  -6   4       29.59       41.66     13.60 o 
  -3  -6   4       25.53       17.02      7.75 o 
  -2  -6   4        3.06       22.65     14.04 o 
  -1  -6   4     1091.69     1036.19     50.29 o 
   0  -6   4      583.12      556.32     21.32 o 
   1  -6   4      302.37      322.74     20.85 o 
   2  -6   4      366.84      353.40     21.98 o 
   3  -6   4      286.13      271.52     34.77 o 
   4  -6   4      213.51      203.83     18.36 o 
   5  -6   4        7.33       11.26      8.63 o 
   6  -6   4      123.69      141.03     15.74 o 
   7  -6   4      321.26      266.43     29.63 o 
   8  -6   4       63.97       37.73     17.23 o 
   9  -6   4      527.74      557.80     44.37 o 
  -8  -5   4      213.86      239.58     47.30 o 
  -7  -5   4      512.29      589.82     55.52 o 
  -6  -5   4      263.60      253.27     23.91 o 
  -5  -5   4      375.78      421.48     21.74 o 
  -4  -5   4      190.66      224.18     15.66 o 
  -3  -5   4       69.03       59.25     10.95 o 
  -2  -5   4     1020.23     1024.47     31.12 o 
  -1  -5   4        3.23       12.15      8.44 o 
   0  -5   4      255.02      289.09     11.98 o 
   1  -5   4      967.71      920.58     26.04 o 
   2  -5   4      148.59      163.91     17.80 o 
   3  -5   4      738.84      694.18     29.11 o 
   4  -5   4     1291.53     1370.76     42.75 o 
   5  -5   4      154.88      174.73     16.01 o 
   6  -5   4     1467.17     1490.24     52.81 o 
   7  -5   4      153.83      101.64     18.62 o 
   8  -5   4      297.18      204.12     32.23 o 
   9  -5   4      811.61      826.64     52.28 o 
  -9  -4   4      462.08      517.82     72.14 o 
  -8  -4   4      843.15      837.16     82.08 o 
  -7  -4   4      138.13      108.32     19.81 o 
  -6  -4   4        7.11       16.99      9.85 o 
  -5  -4   4     1960.06     1890.58     47.19 o 
  -4  -4   4      480.76      458.25     22.52 o 
  -3  -4   4      697.39      734.29     21.36 o 
  -2  -4   4      531.99      506.18     16.63 o 
  -1  -4   4       59.14       72.99     10.57 o 
   0  -4   4     2044.62     2084.94     31.81 o 
   1  -4   4      501.50      562.83     15.54 o 
   2  -4   4      437.68      408.71     19.87 o 
   3  -4   4     2502.07     2352.34     53.31 o 
   4  -4   4        2.51        0.00      6.13 o 
   5  -4   4      954.79      976.27     33.88 o 
   6  -4   4      465.20      436.70     19.99 o 
   7  -4   4       60.49       68.13     12.89 o 
   8  -4   4     1017.72     1175.95     46.68 o 
   9  -4   4       21.74        9.28      9.66 o 
  10  -4   4       46.01       25.25     21.36 o 
  -9  -3   4      220.20      240.81     47.30 o 
  -8  -3   4      223.02      243.56     25.80 o 
  -7  -3   4      303.43      265.77     19.96 o 
  -6  -3   4     1172.65     1143.41     38.38 o 
  -5  -3   4       87.80       83.76     12.07 o 
  -4  -3   4        0.17        1.18      5.69 o 
  -3  -3   4     2424.75     2270.63     61.55 o 
  -2  -3   4      217.75      247.94     12.24 o 
  -1  -3   4     2344.89     2253.86     42.58 o 
   0  -3   4     1444.84     1336.66     20.93 o 
   1  -3   4       33.04       50.00      6.67 o 
   2  -3   4     1387.73     1211.75     26.99 o 
   3  -3   4       70.09      104.62      8.81 o 
   4  -3   4       82.02       91.44      8.85 o 
   5  -3   4     1086.70      943.81     43.82 o 
   6  -3   4      156.29      134.20     12.21 o 
   7  -3   4      736.24      680.27     39.09 o 
   8  -3   4      204.45      231.95     24.49 o 
   9  -3   4      627.89      540.95     45.78 o 
  10  -3   4      641.80      727.08     71.24 o 
  11  -3   4        0.53        7.87     22.52 o 
 -10  -2   4        3.71       46.20     28.71 o 
  -9  -2   4      933.44      887.67     50.37 o 
  -8  -2   4       17.68       15.00      9.23 o 
  -7  -2   4        5.02       14.22      8.45 o 
  -6  -2   4      969.93     1038.24     36.35 o 
  -5  -2   4      102.66      122.76     13.69 o 
  -4  -2   4     3346.07     3323.03     57.47 o 
  -3  -2   4      146.76      158.18     11.48 o 
  -2  -2   4        0.71        3.83      2.34 o 
  -1  -2   4     3396.98     2912.22     50.12 o 
   0  -2   4       96.40      117.49      6.54 o 
   1  -2   4       27.61       30.53      4.20 o 
   2  -2   4     1415.43     1425.47     24.07 o 
   3  -2   4     1689.42     1710.59     33.38 o 
   4  -2   4     5356.95     5377.49    105.76 o 
   5  -2   4        3.11        3.36      4.70 o 
   6  -2   4      278.84      306.07     15.85 o 
   7  -2   4     1637.95     1737.43     60.55 o 
   8  -2   4      632.72      688.78     68.46 o 
   9  -2   4      537.66      509.03     73.01 o 
  10  -2   4      780.52      956.21     79.24 o 
  11  -2   4       85.86      133.63     35.55 o 
 -10  -1   4      618.80      643.90     45.35 o 
  -9  -1   4        5.98        8.53     11.78 o 
  -8  -1   4       51.76       66.60     15.64 o 
  -7  -1   4      677.26      645.41     30.07 o 
  -6  -1   4      326.08      294.96     19.57 o 
  -5  -1   4     1364.88     1402.23     40.12 o 
  -4  -1   4     1531.30     1422.92     33.61 o 
  -3  -1   4      477.82      459.71     15.55 o 
  -2  -1   4     2059.46     2031.71     42.84 o 
  -1  -1   4      604.39      469.81     36.33 o 
   0  -1   4     1571.98     1937.77     75.24 o 
   1  -1   4     3296.41     3334.54     53.67 o 
   2  -1   4        5.34       12.68      3.75 o 
   3  -1   4     1097.52     1036.79     23.49 o 
   4  -1   4     4147.82     4086.62     66.79 o 
   5  -1   4       87.23       99.03      8.49 o 
   6  -1   4      995.65     1023.88     28.32 o 
   7  -1   4      648.51      641.80     33.52 o 
   8  -1   4      544.84      468.19     47.01 o 
   9  -1   4     1995.20     1969.63    100.56 o 
  10  -1   4        9.60       54.33     26.00 o 
  11  -1   4      239.38      268.36     45.56 o 
 -10   0   4      277.44      217.13     27.80 o 
  -9   0   4      114.28      142.77     44.65 o 
  -8   0   4       16.91       22.37     13.26 o 
  -7   0   4       19.97       27.84     11.59 o 
  -6   0   4       27.97       12.68      8.91 o 
  -5   0   4     1662.99     1585.97     43.04 o 
  -4   0   4     2756.56     2817.26     53.29 o 
  -3   0   4     1360.25     1457.38     40.79 o 
  -2   0   4       29.13       28.08      5.92 o 
  -1   0   4     1653.39     1725.51     29.95 o 
   0   0   4      497.38      380.92     15.20 o 
   1   0   4      448.10      334.67     10.75 o 
   2   0   4     4124.48     4171.40     55.09 o 
   3   0   4      236.81      227.79     10.62 o 
   4   0   4      428.66      400.59     20.90 o 
   5   0   4      688.08      659.81     19.99 o 
   6   0   4     2941.74     2866.33     49.31 o 
   7   0   4      586.58      639.08     31.21 o 
   8   0   4     1463.80     1395.56     48.80 o 
   9   0   4       56.52       87.07     12.76 o 
  10   0   4       64.89      110.15     31.68 o 
  11   0   4      542.78      483.43     59.17 o 
  12   0   4      182.49      182.67     42.39 o 
 -10   1   4      158.80      144.15     34.59 o 
  -9   1   4       58.41       68.20     27.68 o 
  -8   1   4     2046.40     1918.70    146.22 o 
  -7   1   4      399.31      354.77     28.88 o 
  -6   1   4     1400.40     1361.65     62.30 o 
  -5   1   4        1.28        3.36     14.26 o 
  -4   1   4      197.07      218.96     19.90 o 
  -3   1   4     5414.86     5873.98     90.05 o 
  -2   1   4     2900.27     3287.28     55.89 o 
  -1   1   4      138.30      140.54     13.14 o 
   0   1   4    43405.88    44248.42    493.14 o 
   1   1   4     1611.86     1564.28     30.26 o 
   2   1   4     5001.83     4564.88     91.96 o 
   3   1   4     1091.48     1123.31     23.84 o 
   4   1   4        1.63        0.04      4.25 o 
   5   1   4     2292.28     2159.27     95.63 o 
   6   1   4      474.50      499.09     16.81 o 
   7   1   4      587.29      654.91     40.83 o 
   8   1   4     4413.32     4413.06     91.89 o 
   9   1   4       10.39        0.00     14.52 o 
  10   1   4       86.73       92.21     29.36 o 
  11   1   4       30.09       63.69     28.58 o 
  12   1   4       43.52       40.84     26.26 o 
 -10   2   4       23.74       54.56     18.93 o 
  -9   2   4      562.32      629.25     45.00 o 
  -8   2   4       40.47       59.25     29.88 o 
  -7   2   4        1.77        3.34     10.26 o 
  -6   2   4      375.12      345.08     27.95 o 
  -5   2   4      838.46      862.82     50.91 o 
  -4   2   4      616.81      539.40     53.17 o 
  -3   2   4      838.34      858.75     33.46 o 
  -2   2   4       34.07       49.16     11.28 o 
  -1   2   4     4730.97     4826.36     75.60 o 
   0   2   4     4432.41     4401.49     68.51 o 
   1   2   4      175.56      145.23     12.86 o 
   2   2   4      109.59      178.64      8.58 o 
   3   2   4       28.67       22.89      5.46 o 
   4   2   4      953.70      928.38     23.15 o 
   5   2   4      401.60      358.92     17.61 o 
   6   2   4      626.64      644.84     35.26 o 
   7   2   4     3169.62     3128.71    107.80 o 
   8   2   4     4348.22     3951.99    116.99 o 
   9   2   4        5.60       11.68     19.94 o 
  10   2   4      487.47      524.79     56.85 o 
  11   2   4       77.40       38.33     20.91 o 
  12   2   4      619.36      632.68     69.82 o 
 -10   3   4       45.28      120.60     37.42 o 
  -9   3   4      177.45      206.22     40.59 o 
  -8   3   4       93.33       81.03     20.68 o 
  -7   3   4     1081.22     1036.60     49.44 o 
  -6   3   4      275.19      292.46     24.82 o 
  -5   3   4      316.36      308.40     23.21 o 
  -4   3   4     6227.32     6256.71    121.43 o 
  -3   3   4      373.60      455.98     22.79 o 
  -2   3   4     3064.08     3107.37    105.63 o 
  -1   3   4       58.77       49.10      9.86 o 
   0   3   4     1442.18     1478.96     73.33 o 
   1   3   4     2192.57     2103.49     43.77 o 
   2   3   4      245.15      243.39     13.30 o 
   3   3   4        1.06        0.00      3.79 o 
   4   3   4     5922.98     5930.07     90.30 o 
   5   3   4       22.66       29.44      4.76 o 
   6   3   4      744.41      728.42     31.31 o 
   7   3   4      635.62      671.74     33.97 o 
   8   3   4      714.06      653.46     28.72 o 
   9   3   4     2476.89     2663.69    123.57 o 
  10   3   4       71.72      111.50     29.23 o 
  11   3   4       31.18       26.84     20.84 o 
  12   3   4     1507.26     1629.79    112.02 o 
  -9   4   4       59.02       77.37     29.75 o 
  -8   4   4      706.25      693.20     68.46 o 
  -7   4   4      182.94      182.62     20.95 o 
  -6   4   4      146.95      173.41     20.13 o 
  -5   4   4      786.71      873.25     37.49 o 
  -4   4   4       70.37       57.44      9.22 o 
  -3   4   4     1059.07     1084.12     37.78 o 
  -2   4   4     7403.79     6948.51    193.19 o 
  -1   4   4     3068.73     3362.63    115.31 o 
   0   4   4      433.95      394.27     28.97 o 
   1   4   4      406.30      364.72     19.44 o 
   2   4   4        2.81       13.43      5.28 o 
   3   4   4     1807.32     1759.92     35.01 o 
   4   4   4      654.75      702.40     23.54 o 
   5   4   4        0.56        7.26      4.42 o 
   6   4   4     1296.89     1206.76     44.26 o 
   7   4   4        5.59        3.57      7.15 o 
   8   4   4     1148.08     1267.50     46.44 o 
   9   4   4      980.82     1077.19     76.40 o 
  10   4   4      219.81      152.22     33.55 o 
  11   4   4      734.14      809.99     73.56 o 
  -9   5   4       71.53      122.99     36.72 o 
  -8   5   4      109.16      107.24     35.23 o 
  -7   5   4       11.52       11.26     11.12 o 
  -6   5   4      130.64      166.92     25.46 o 
  -5   5   4      200.53      218.41     22.08 o 
  -4   5   4      708.08      653.14     36.93 o 
  -3   5   4     2554.50     2615.84    155.15 o 
  -2   5   4      263.82      274.42     23.55 o 
  -1   5   4      894.78     1059.03     74.37 o 
   0   5   4       80.11      139.45     17.27 o 
   1   5   4     2130.59     2383.00     48.07 o 
   2   5   4     2715.67     2618.69     53.74 o 
   3   5   4      809.52      787.55     23.82 o 
   4   5   4      238.59      229.04     12.06 o 
   5   5   4     1638.94     1599.14     34.55 o 
   6   5   4       73.66       75.95      8.54 o 
   7   5   4      133.04      136.95     16.97 o 
   8   5   4     1469.07     1458.94     60.33 o 
   9   5   4       37.76       12.38     20.58 o 
  10   5   4      339.02      338.05     47.04 o 
  11   5   4      518.11      594.61     63.69 o 
  -9   6   4      445.38      440.07     64.07 o 
  -8   6   4        0.26       12.45     19.94 o 
  -7   6   4       32.25       26.45     16.20 o 
  -6   6   4      879.89      886.49     46.26 o 
  -5   6   4      549.36      480.72     34.45 o 
  -4   6   4      680.26      743.34     41.54 o 
  -3   6   4      862.14      954.99     46.07 o 
  -2   6   4     1183.91     1051.94     47.74 o 
  -1   6   4     4329.22     4389.59    106.30 o 
   0   6   4      582.38      622.93     35.48 o 
   1   6   4        7.58        0.00     12.65 o 
   2   6   4     1340.45     1092.43     65.74 o 
   3   6   4      514.66      481.55     23.36 o 
   4   6   4     3332.73     3434.50     71.49 o 
   5   6   4      765.63      777.09     25.23 o 
   6   6   4       61.86       74.12     12.69 o 
   7   6   4      883.85      928.12     37.58 o 
   8   6   4      286.78      286.81     27.86 o 
   9   6   4       81.64       79.05     23.55 o 
  10   6   4      339.56      392.64     50.85 o 
  11   6   4      134.00       93.82     27.94 o 
  -8   7   4        2.15        7.74     25.29 o 
  -7   7   4      137.40      236.75     46.27 o 
  -6   7   4       38.73       35.71     31.65 o 
  -5   7   4      532.99      541.60     39.68 o 
  -4   7   4     1074.74     1055.95     51.78 o 
  -3   7   4       99.30       81.68     17.00 o 
  -2   7   4      587.24      649.25     39.48 o 
  -1   7   4     1480.95     1626.27     62.53 o 
   0   7   4      101.80      100.02     23.16 o 
   1   7   4      859.26      864.69     28.87 o 
   2   7   4       32.57       31.82     18.10 o 
   3   7   4      393.75      391.64     22.36 o 
   4   7   4     1426.71     1379.34     74.55 o 
   5   7   4      609.56      712.69     51.27 o 
   6   7   4      303.29      251.88     39.90 o 
   7   7   4      886.81      935.01     39.69 o 
   8   7   4       64.07       41.58     12.20 o 
   9   7   4      821.64      878.40     40.47 o 
  10   7   4       10.70       14.13     17.29 o 
  -7   8   4       99.88       23.36     24.20 o 
  -6   8   4        2.28        0.00     11.36 o 
  -5   8   4     1135.14     1091.41     56.37 o 
  -4   8   4       30.31       21.53     14.33 o 
  -3   8   4      181.35      170.80     36.36 o 
  -2   8   4     2266.64     2147.22    156.22 o 
  -1   8   4       64.20       24.09     13.52 o 
   0   8   4        2.20        0.00     14.74 o 
   1   8   4      573.90      589.80     25.30 o 
   2   8   4      841.84      814.46     32.38 o 
   3   8   4     2484.69     2430.57     61.85 o 
   4   8   4       95.71       96.33     14.34 o 
   5   8   4      636.93      696.93     34.11 o 
   6   8   4     1064.73      932.21     40.53 o 
   7   8   4        0.77        4.17     14.87 o 
   8   8   4        1.43        0.00      9.27 o 
   9   8   4      274.10      325.26     26.27 o 
  10   8   4       29.79       32.99     26.52 o 
  -6   9   4       42.77       43.82     16.11 o 
  -5   9   4      303.09      292.60     31.62 o 
  -4   9   4       48.08       47.73     17.86 o 
  -3   9   4      371.38      366.14     34.23 o 
  -2   9   4      337.58      361.94     33.98 o 
  -1   9   4      372.66      292.36     31.26 o 
   0   9   4      463.39      543.55     40.36 o 
   1   9   4       59.79       33.59      8.78 o 
   2   9   4        6.52        5.19      9.22 o 
   3   9   4      923.00     1011.89     56.81 o 
   4   9   4       25.95       29.34     10.96 o 
   5   9   4      836.77      811.06     38.51 o 
   6   9   4      264.53      273.93     23.75 o 
   7   9   4       13.77       40.86     23.02 o 
   8   9   4      905.42      804.95     41.37 o 
   9   9   4       21.01       16.72     11.18 o 
  -5  10   4       51.86       56.03     18.15 o 
  -4  10   4        3.84       13.27     12.82 o 
  -3  10   4      206.01      150.56     25.04 o 
  -2  10   4      139.14      166.25     26.16 o 
  -1  10   4      557.20      650.19     82.30 o 
   0  10   4       14.10       44.30     21.51 o 
   1  10   4       60.71       31.05     37.49 o 
   2  10   4      905.09      997.51     56.43 o 
   3  10   4        0.45        9.40      9.45 o 
   4  10   4       25.64       37.09     12.14 o 
   5  10   4      164.34      170.14     19.23 o 
   6  10   4        6.09       19.93     12.06 o 
   7  10   4      248.08      269.19     25.34 o 
   8  10   4       18.03        0.00     12.02 o 
  -4  11   4      181.71      127.02     34.59 o 
  -3  11   4        1.98        0.00     15.39 o 
  -2  11   4       21.62       15.31     14.20 o 
  -1  11   4      617.87      674.48     50.01 o 
   0  11   4        0.67       25.08     18.00 o 
   1  11   4      720.27      729.33     51.21 o 
   2  11   4      171.24      192.84     29.47 o 
   3  11   4       68.67       69.89     22.33 o 
   4  11   4      941.34      876.64     55.79 o 
   5  11   4        1.02        8.58     13.17 o 
   6  11   4      163.28      188.40     22.39 o 
   7  11   4       10.46        8.84     11.96 o 
  -1  12   4        1.67        2.38     14.73 o 
   0  12   4       56.54       52.50     32.30 o 
   1  12   4      247.85      261.78     42.07 o 
   2  12   4      181.38      162.37     27.58 o 
   3  12   4      319.95      364.17     38.91 o 
   4  12   4      344.46      367.46     39.35 o 
  -3  -9   5      409.63      362.69     37.89 o 
  -2  -9   5       85.62      109.29     22.87 o 
  -1  -9   5        2.97       27.13     16.06 o 
   0  -9   5      424.44      423.94     55.46 o 
   1  -9   5       66.89       49.97     17.65 o 
   2  -9   5        0.29        0.00     14.99 o 
   3  -9   5      558.79      622.21     47.91 o 
   4  -9   5        3.15        0.00     14.20 o 
  -5  -8   5        5.99       22.77     22.62 o 
  -4  -8   5      371.35      375.99     36.61 o 
  -3  -8   5      211.31      221.11     29.72 o 
  -2  -8   5       94.72       51.80     17.26 o 
  -1  -8   5      618.08      606.57     45.21 o 
   0  -8   5       38.25       53.60     19.88 o 
   1  -8   5      266.47      219.19     45.59 o 
   2  -8   5     1221.76     1190.41     62.67 o 
   3  -8   5        0.44        0.00     12.86 o 
   4  -8   5      247.64      287.26     31.54 o 
   5  -8   5      206.34      179.12     25.89 o 
   6  -8   5      133.22       72.40     28.71 o 
  -6  -7   5      337.74      301.44     35.57 o 
  -5  -7   5        0.58        1.26     13.37 o 
  -4  -7   5     1347.20     1233.94     62.05 o 
  -3  -7   5        1.23       14.30     12.64 o 
  -2  -7   5        0.22        6.15     12.87 o 
  -1  -7   5     1887.42     1814.08     74.91 o 
   0  -7   5       22.94       30.30     15.66 o 
   1  -7   5       77.45       94.15     19.76 o 
   2  -7   5     1094.84     1066.91     55.99 o 
   3  -7   5        5.83        9.82     13.56 o 
   4  -7   5      709.43      740.97     35.90 o 
   5  -7   5       53.86       51.90     12.21 o 
   6  -7   5      131.61      152.10     19.30 o 
   7  -7   5      589.11      714.43     67.95 o 
  -7  -6   5      945.71      888.33     89.43 o 
  -6  -6   5       27.37       34.06     16.86 o 
  -5  -6   5      136.59      151.83     41.55 o 
  -4  -6   5      109.99      153.95     23.79 o 
  -3  -6   5      415.87      468.94     36.05 o 
  -2  -6   5     1349.19     1316.35     68.66 o 
  -1  -6   5       14.83       30.16     15.80 o 
   0  -6   5        0.54        8.88     13.62 o 
   1  -6   5     1090.34     1045.77     36.65 o 
   2  -6   5        4.12       16.60     10.52 o 
   3  -6   5        4.68       27.35      9.86 o 
   4  -6   5      119.48      117.02     14.86 o 
   5  -6   5      333.25      307.05     22.49 o 
   6  -6   5     1086.95     1112.63     42.91 o 
   7  -6   5       39.27       52.11     17.06 o 
   8  -6   5       19.47       17.02     22.71 o 
  -8  -5   5      401.66      381.86     60.98 o 
  -7  -5   5      116.97      126.66     40.65 o 
  -6  -5   5       33.38       43.46     18.33 o 
  -5  -5   5      509.83      525.76     51.43 o 
  -4  -5   5       11.14        5.43     11.11 o 
  -3  -5   5      469.07      442.81     33.65 o 
  -2  -5   5      766.46      707.28     24.04 o 
  -1  -5   5      108.65      131.41     12.26 o 
   0  -5   5     2169.08     2085.26     33.68 o 
   1  -5   5       43.28       58.76      7.45 o 
   2  -5   5       96.27      107.80     12.19 o 
   3  -5   5     1430.22     1469.60     43.96 o 
   4  -5   5      662.30      744.59     34.99 o 
   5  -5   5     1301.61     1171.29     52.86 o 
   6  -5   5      619.99      615.81     39.33 o 
   7  -5   5      189.28      201.90     24.72 o 
   8  -5   5      566.84      520.11     39.65 o 
   9  -5   5       51.41       60.46     18.24 o 
  -8  -4   5        5.95        0.00     26.71 o 
  -7  -4   5      565.98      584.11     41.89 o 
  -6  -4   5     2152.20     2108.92     79.94 o 
  -5  -4   5       46.18       83.50     24.26 o 
  -4  -4   5       70.74       75.46     11.87 o 
  -3  -4   5     2190.45     2049.89     42.32 o 
  -2  -4   5      456.28      469.41     24.74 o 
  -1  -4   5      631.70      524.85     12.19 o 
   0  -4   5      372.26      352.85     12.51 o 
   1  -4   5      121.56      166.55     12.18 o 
   2  -4   5      642.23      618.30     24.48 o 
   3  -4   5      927.19      821.14     29.78 o 
   4  -4   5       84.96       81.06     11.03 o 
   5  -4   5     2102.58     2221.19     70.80 o 
   6  -4   5      263.40      293.07     21.62 o 
   7  -4   5      218.09      243.64     20.91 o 
   8  -4   5      305.69      327.42     31.14 o 
   9  -4   5      123.00      170.84     19.22 o 
  10  -4   5      558.38      600.21     36.83 o 
  -9  -3   5      433.81      546.34     68.85 o 
  -8  -3   5        8.47       26.97     24.33 o 
  -7  -3   5      253.74      262.46     28.57 o 
  -6  -3   5      284.14      268.20     26.24 o 
  -5  -3   5      638.98      749.84     31.97 o 
  -4  -3   5     1893.73     1861.99     48.66 o 
  -3  -3   5       58.75       91.01     11.87 o 
  -2  -3   5       19.78       20.46      9.61 o 
  -1  -3   5     4813.83     4735.01    125.66 o 
   0  -3   5       24.77       25.79      4.10 o 
   1  -3   5     1216.24     1127.04     30.40 o 
   2  -3   5     1108.28     1103.03     25.38 o 
   3  -3   5       12.07        3.16     13.10 o 
   4  -3   5     1303.62     1180.09     35.84 o 
   5  -3   5      103.75      100.76     11.92 o 
   6  -3   5       23.94       29.16      9.70 o 
   7  -3   5     1420.20     1335.03     56.64 o 
   8  -3   5        1.13       16.37     11.53 o 
   9  -3   5        5.74       15.75     11.39 o 
  10  -3   5      395.30      659.39     68.27 o 
  -9  -2   5      127.74      177.58     42.33 o 
  -8  -2   5       59.09       48.68     20.97 o 
  -7  -2   5      845.35      799.00     34.44 o 
  -6  -2   5       11.15       20.90     11.78 o 
  -5  -2   5     1087.27      956.18     29.06 o 
  -4  -2   5     3885.77     4039.62     65.40 o 
  -3  -2   5     2264.41     2031.71     46.12 o 
  -2  -2   5     1128.90     1103.55     34.47 o 
  -1  -2   5      279.98      285.76     12.86 o 
   0  -2   5        0.32        7.81     15.10 o 
   1  -2   5     3140.01     3339.68    139.31 o 
   2  -2   5       67.60       89.88      6.22 o 
   3  -2   5      293.76      294.26     15.80 o 
   4  -2   5      988.98      946.61     64.65 o 
   5  -2   5      165.17      173.20     18.13 o 
   6  -2   5      994.57     1027.29     32.31 o 
   7  -2   5        1.72        2.59     10.97 o 
   8  -2   5      128.69      136.76     19.10 o 
   9  -2   5     1490.96     1455.98     60.73 o 
  10  -2   5       21.98       19.36     22.58 o 
  11  -2   5      153.78      123.05     32.07 o 
  -9  -1   5      116.93      143.70     34.97 o 
  -8  -1   5       29.11       34.48     13.41 o 
  -7  -1   5      560.10      536.64     28.44 o 
  -6  -1   5       44.63       52.36     10.35 o 
  -5  -1   5      865.57      768.88     33.85 o 
  -4  -1   5      132.75      152.63     14.29 o 
  -3  -1   5      488.04      526.29     31.23 o 
  -2  -1   5     2049.76     1979.27     40.93 o 
  -1  -1   5     1799.02     1867.43     68.49 o 
   0  -1   5      459.45      556.21     42.33 o 
   1  -1   5      504.26      574.85     16.76 o 
   2  -1   5      168.29      132.19     12.66 o 
   3  -1   5     1883.05     1800.51     80.29 o 
   4  -1   5      129.32      162.64     11.72 o 
   5  -1   5      679.04      753.17     25.48 o 
   6  -1   5     2882.45     2705.50     53.88 o 
   7  -1   5      890.80      873.56     45.85 o 
   8  -1   5      820.22      884.59     42.73 o 
   9  -1   5      357.02      272.47     29.78 o 
  10  -1   5       56.96       46.07     21.87 o 
  11  -1   5     1066.33     1161.01     91.82 o 
  -9   0   5      410.40      376.51     52.01 o 
  -8   0   5      790.35      701.20     66.72 o 
  -7   0   5      437.25      413.42     49.23 o 
  -6   0   5      462.91      392.44     31.37 o 
  -5   0   5       16.53       18.59     15.52 o 
  -4   0   5        6.79        0.00      7.39 o 
  -3   0   5     2981.18     2762.06     82.56 o 
  -2   0   5     1601.47     1692.90     39.72 o 
  -1   0   5      624.81      622.64     18.30 o 
   0   0   5     4658.84     4578.76     62.25 o 
   1   0   5       44.26       57.44     10.34 o 
   2   0   5     1068.84     1157.37     24.79 o 
   3   0   5        4.20        1.74      5.26 o 
   4   0   5       84.98       70.61     10.62 o 
   5   0   5     1843.17     1704.42     49.65 o 
   6   0   5      546.40      489.34     18.72 o 
   7   0   5        1.10        2.62      3.34 o 
   8   0   5     2138.20     2139.90     64.89 o 
   9   0   5       36.56       49.29     11.41 o 
  10   0   5      311.09      246.42     42.20 o 
  11   0   5      221.35      285.46     47.17 o 
 -10   1   5       48.58       31.14     16.56 o 
  -9   1   5       98.89       89.54     19.79 o 
  -8   1   5       37.23       81.95     26.65 o 
  -7   1   5        6.42       27.55     21.87 o 
  -6   1   5      919.25      938.79     65.95 o 
  -5   1   5      571.42      578.89     28.18 o 
  -4   1   5      809.38      787.30     37.82 o 
  -3   1   5      566.72      454.47     19.53 o 
  -2   1   5      983.02     1296.14     31.61 o 
  -1   1   5     8424.27     8598.20    183.38 o 
   0   1   5      570.94      538.95     21.36 o 
   1   1   5     3148.35     3237.27     44.43 o 
   2   1   5     1869.16     1651.20     30.65 o 
   3   1   5       55.91       52.09      5.91 o 
   4   1   5     2325.45     2545.71     49.44 o 
   5   1   5     1756.65     1564.12     46.69 o 
   6   1   5       22.06       10.94      7.25 o 
   7   1   5     2426.88     2214.03     44.24 o 
   8   1   5      190.24      161.64     15.80 o 
   9   1   5      325.29      309.79     42.01 o 
  10   1   5      339.29      348.12     47.94 o 
  11   1   5      162.52      148.60     35.88 o 
  12   1   5      430.63      494.59     63.24 o 
  -9   2   5       65.65       78.71     20.33 o 
  -8   2   5      140.24      147.34     22.97 o 
  -7   2   5      925.71      947.80     49.33 o 
  -6   2   5      213.89      225.04     45.33 o 
  -5   2   5       52.71       66.76     14.18 o 
  -4   2   5     3021.04     2891.93    225.55 o 
  -3   2   5      221.91      199.44     19.26 o 
  -2   2   5     4652.82     4597.94    334.05 o 
  -1   2   5     1041.98      944.96     28.23 o 
   0   2   5     5939.17     6245.23     91.86 o 
   1   2   5     7199.05     6833.19     96.97 o 
   2   2   5      344.35      284.31     11.20 o 
   3   2   5      463.55      438.40     15.58 o 
   4   2   5     3954.01     3953.31     65.39 o 
   5   2   5     1005.52      994.38     27.01 o 
   6   2   5     1385.93     1241.82     31.62 o 
   7   2   5      771.42      701.95     25.03 o 
   8   2   5      805.39      900.69     23.43 o 
   9   2   5       69.65       81.50     26.78 o 
  10   2   5        5.22       19.62     21.16 o 
  11   2   5       64.88       50.72     26.52 o 
  12   2   5      610.95      616.54     70.08 o 
  -9   3   5       44.48       79.57     18.66 o 
  -8   3   5      274.81      311.91     44.56 o 
  -7   3   5      186.05      208.70     38.94 o 
  -6   3   5      440.02      477.32     32.36 o 
  -5   3   5     1832.71     1862.65     61.41 o 
  -4   3   5     1285.03     1337.84     61.20 o 
  -3   3   5       70.61       97.07     13.46 o 
  -2   3   5     3807.36     3642.29    120.92 o 
  -1   3   5      384.33      442.30     29.29 o 
   0   3   5     2136.82     2079.92     46.42 o 
   1   3   5     1528.75     1497.10     32.25 o 
   2   3   5      190.48      203.42     11.78 o 
   3   3   5     2316.50     2207.99     39.59 o 
   4   3   5      988.51     1039.40     29.15 o 
   5   3   5      250.25      267.30     11.61 o 
   6   3   5      881.89      807.57     19.31 o 
   7   3   5       63.69       69.22      9.38 o 
   8   3   5      704.82      662.25     62.78 o 
   9   3   5      337.21      340.37     44.26 o 
  10   3   5        6.79        0.00     19.87 o 
  11   3   5     2007.87     1782.20    111.57 o 
  12   3   5      118.59       72.79     27.68 o 
  -9   4   5       34.41       24.65     23.04 o 
  -8   4   5      136.71      184.29     39.62 o 
  -7   4   5        2.03        4.16     14.29 o 
  -6   4   5      795.54      805.37     50.78 o 
  -5   4   5      744.43      743.87     45.46 o 
  -4   4   5     1655.39     1692.53     51.73 o 
  -3   4   5     1607.08     1518.20     44.64 o 
  -2   4   5       18.59       15.98      6.82 o 
  -1   4   5       24.64       80.08     21.42 o 
   0   4   5     4381.70     4500.93    138.02 o 
   1   4   5     1402.20     1463.83     68.33 o 
   2   4   5     4238.38     4081.90     88.70 o 
   3   4   5     2657.48     2429.69     44.11 o 
   4   4   5     4332.25     4698.36     79.10 o 
   5   4   5     1146.74     1002.33     28.72 o 
   6   4   5       93.03       85.19     10.22 o 
   7   4   5       90.33       97.35     14.47 o 
   8   4   5     1424.45     1406.57     50.49 o 
   9   4   5        0.89       20.26     21.04 o 
  10   4   5      118.51       87.82     27.88 o 
  11   4   5      746.26      687.46     69.24 o 
  -9   5   5       77.41       84.66     30.00 o 
  -8   5   5       57.05       82.59     34.13 o 
  -7   5   5      118.10      136.84     24.04 o 
  -6   5   5      796.67      814.76     44.84 o 
  -5   5   5      582.66      598.30     56.75 o 
  -4   5   5       39.41       37.64     13.00 o 
  -3   5   5     1968.11     2021.72     99.24 o 
  -2   5   5      352.67      420.58     42.97 o 
  -1   5   5      709.77      626.35     54.65 o 
   0   5   5        6.02        7.76      3.99 o 
   1   5   5      282.51      346.67     16.53 o 
   2   5   5     7250.89     7002.95    107.96 o 
   3   5   5      111.50      120.60     10.64 o 
   4   5   5      667.11      668.36     23.25 o 
   5   5   5     1479.09     1377.73     37.40 o 
   6   5   5      240.73      217.80     12.68 o 
   7   5   5     1196.70     1110.57     46.74 o 
   8   5   5      245.43      269.26     32.78 o 
   9   5   5       33.16       24.49     10.20 o 
  10   5   5      847.03      836.84     72.72 o 
  11   5   5       40.62      111.24     31.68 o 
  -8   6   5        0.70       27.55     23.16 o 
  -7   6   5      414.55      363.15     31.97 o 
  -6   6   5       90.27      121.87     35.49 o 
  -5   6   5       58.26       53.42     15.40 o 
  -4   6   5     1419.16     1418.27     59.89 o 
  -3   6   5       37.43       48.36     16.06 o 
  -2   6   5      261.98      245.80     25.84 o 
  -1   6   5     1998.59     1887.02     66.25 o 
   0   6   5      128.59      132.87     21.33 o 
   1   6   5     2698.95     2557.85     52.62 o 
   2   6   5      614.47      564.13     24.15 o 
   3   6   5      233.47      301.10     26.16 o 
   4   6   5     1486.19     1491.66     43.11 o 
   5   6   5      148.77      159.26     20.30 o 
   6   6   5      523.31      475.13     21.29 o 
   7   6   5     1250.81     1087.16     49.27 o 
   8   6   5      103.66       89.58     16.54 o 
   9   6   5      743.01      740.26     41.44 o 
  10   6   5        4.12        6.90     19.23 o 
  11   6   5       62.86       64.14     31.04 o 
  -8   7   5       25.67       24.71     24.65 o 
  -7   7   5      445.87      395.22     57.23 o 
  -6   7   5      374.77      392.82     33.84 o 
  -5   7   5       94.11       89.60     18.57 o 
  -4   7   5      173.20      182.87     24.26 o 
  -3   7   5       47.06       42.89     14.40 o 
  -2   7   5     4449.39     4508.92    141.25 o 
  -1   7   5       44.26       22.57     15.29 o 
   0   7   5       45.09       30.42     16.29 o 
   1   7   5     1891.09     1788.39     66.17 o 
   2   7   5     1702.95     1682.02     63.69 o 
   3   7   5     3300.33     3141.50     90.61 o 
   4   7   5       10.81       10.61     14.23 o 
   5   7   5      108.65      170.85     22.02 o 
   6   7   5     1913.91     1784.00     67.01 o 
   7   7   5      164.38      155.66     21.19 o 
   8   7   5      120.68      138.98     20.21 o 
   9   7   5      285.05      273.71     27.68 o 
  10   7   5      142.56      130.08     35.62 o 
  -7   8   5        0.80        0.00     28.39 o 
  -6   8   5        0.89        4.51     10.85 o 
  -5   8   5     1534.31     1477.09    142.38 o 
  -4   8   5      376.09      365.71     33.59 o 
  -3   8   5      386.88      331.43     31.80 o 
  -2   8   5      528.22      400.55     33.75 o 
  -1   8   5      224.79      249.68     27.46 o 
   0   8   5     2046.08     1944.93     73.54 o 
   1   8   5       73.06       59.45     17.20 o 
   2   8   5      222.86      218.70     25.73 o 
   3   8   5     2383.81     2204.14     77.61 o 
   4   8   5      286.15      278.81     21.02 o 
   5   8   5      185.45      155.70     17.12 o 
   6   8   5        4.90        9.20      9.71 o 
   7   8   5       19.61       20.34     14.10 o 
   8   8   5      935.01     1059.44     54.59 o 
   9   8   5       42.82       43.10     14.76 o 
  10   8   5      109.61      138.34     34.39 o 
  -6   9   5      547.12      452.77     39.38 o 
  -5   9   5       18.58        6.01     13.52 o 
  -4   9   5       39.16       19.65     13.77 o 
  -3   9   5       14.71       32.35     17.04 o 
  -2   9   5       98.23       75.25     18.71 o 
  -1   9   5      868.73      764.22     48.56 o 
   0   9   5      111.89      129.46     23.57 o 
   1   9   5      444.84      460.59     37.89 o 
   2   9   5     2086.55     1900.45     75.20 o 
   3   9   5       85.58      100.07     13.77 o 
   4   9   5        1.35       12.51     13.44 o 
   5   9   5     1625.87     1713.52     56.16 o 
   6   9   5      419.03      470.19     30.09 o 
   7   9   5      997.26      979.87     44.70 o 
   8   9   5      248.87      244.94     35.65 o 
   9   9   5        2.45        0.00     15.76 o 
  -5  10   5       22.87       26.14     14.96 o 
  -4  10   5       51.88       98.59     23.95 o 
  -3  10   5        8.95        0.00     14.01 o 
  -2  10   5        0.64        0.00     16.37 o 
  -1  10   5     1271.73     1235.74     89.98 o 
   0  10   5      168.37      165.91     27.22 o 
   1  10   5      306.53      339.32     39.94 o 
   2  10   5      622.44      624.86     45.28 o 
   3  10   5        0.60        0.00      9.47 o 
   4  10   5      257.67      296.26     23.48 o 
   5  10   5      139.46      133.83     18.25 o 
   6  10   5        1.20       13.29     21.75 o 
   7  10   5      624.88      608.86     36.93 o 
   8  10   5       67.54       61.63     14.92 o 
  -4  11   5       54.46       79.74     27.26 o 
  -3  11   5       14.80       34.84     20.88 o 
  -2  11   5      377.28      394.24     40.36 o 
  -1  11   5        6.24       11.41     16.62 o 
   0  11   5      190.56      250.11     33.16 o 
   1  11   5      771.48      746.54     53.94 o 
   2  11   5       93.53      106.95     23.55 o 
   3  11   5      244.53      222.01     31.66 o 
   4  11   5      608.59      578.03     45.78 o 
   5  11   5       44.76       25.36     15.36 o 
   6  11   5      736.54      794.25     41.99 o 
   7  11   5       30.91       39.73     21.04 o 
  -1  12   5        2.87        8.10     16.33 o 
   0  12   5      437.79      403.95     41.20 o 
   1  12   5        7.73       12.41     67.62 o 
   2  12   5       45.79       63.21     45.23 o 
   3  12   5      900.30      928.60     73.95 o 
   4  12   5        0.36       27.67     17.34 o 
   5  12   5      242.51      215.77     30.91 o 
  -3  -8   6        6.44        4.37     14.95 o 
  -2  -8   6       27.44       35.84     29.00 o 
  -1  -8   6      662.90      611.95     47.36 o 
   0  -8   6       63.96       56.78     18.51 o 
   1  -8   6      178.26      152.59     25.77 o 
   2  -8   6      225.00      276.85     32.11 o 
   3  -8   6        1.00        0.00     14.75 o 
   4  -8   6      441.85      493.38     41.70 o 
   5  -8   6       32.48       28.09     14.12 o 
  -5  -7   6      132.17      145.83     35.30 o 
  -4  -7   6       88.64      128.40     23.73 o 
  -3  -7   6        2.36        0.00     12.61 o 
  -2  -7   6      568.11      601.53     45.25 o 
  -1  -7   6       20.39       14.53     14.99 o 
   0  -7   6      124.44       98.74     49.94 o 
   1  -7   6     1030.09     1047.24     62.62 o 
   2  -7   6      126.21      123.30     22.94 o 
   3  -7   6      292.78      302.20     32.18 o 
   4  -7   6      153.97      196.56     25.53 o 
   5  -7   6      195.78      174.49     26.10 o 
   6  -7   6      484.83      462.39     60.33 o 
  -6  -6   6        3.65       30.56     19.18 o 
  -5  -6   6     1332.84     1345.75     91.69 o 
  -4  -6   6      588.77      570.27     42.40 o 
  -3  -6   6       66.86       89.49     19.80 o 
  -2  -6   6      901.30      932.01     52.94 o 
  -1  -6   6      157.25      113.95     21.94 o 
   0  -6   6     1285.20     1258.69     60.79 o 
   1  -6   6        0.65       10.71     14.45 o 
   2  -6   6      117.59      103.07     20.64 o 
   3  -6   6      586.24      519.53     38.18 o 
   4  -6   6       87.91      128.88     21.40 o 
   5  -6   6       96.95       87.87     18.02 o 
   6  -6   6     1032.25      952.53     81.24 o 
   7  -6   6      129.59      149.12     38.20 o 
   8  -6   6       72.78       94.14     32.71 o 
  -7  -5   6        9.40       44.39     29.29 o 
  -6  -5   6       66.96       58.19     25.00 o 
  -5  -5   6       83.68      127.05     31.68 o 
  -4  -5   6       12.84       53.88     25.68 o 
  -3  -5   6     1584.82     1536.10    100.11 o 
  -2  -5   6       15.99       13.77     15.15 o 
  -1  -5   6      270.09      197.15     24.42 o 
   0  -5   6      649.83      682.86     42.09 o 
   1  -5   6       84.70       76.43     17.59 o 
   2  -5   6      307.68      281.68     17.82 o 
   3  -5   6      141.98      156.70     14.91 o 
   4  -5   6      380.42      411.68     38.60 o 
   5  -5   6     2310.74     2166.77     73.50 o 
   6  -5   6       15.95       20.05     12.13 o 
   7  -5   6       63.85       72.58     16.31 o 
   8  -5   6      171.26      164.87     24.01 o 
   9  -5   6        9.60       39.83     16.40 o 
  -8  -4   6       40.79       32.84     30.13 o 
  -7  -4   6       74.36      120.31     34.75 o 
  -6  -4   6       17.59       43.65     23.36 o 
  -5  -4   6        6.44        0.00     19.49 o 
  -4  -4   6     1173.22     1143.98     77.95 o 
  -3  -4   6        3.03       31.68     24.33 o 
  -2  -4   6        3.00        7.55     19.87 o 
  -1  -4   6     1006.92      965.25     26.25 o 
   0  -4   6      324.46      322.38     17.25 o 
   1  -4   6      225.27      238.26     14.39 o 
   2  -4   6     1608.65     1606.93     39.32 o 
   3  -4   6       12.91       15.40     15.26 o 
   4  -4   6      773.53      740.27     74.24 o 
   5  -4   6       91.39       99.25     15.74 o 
   6  -4   6      166.00      198.77     22.75 o 
   7  -4   6      527.13      575.82     31.50 o 
   8  -4   6       20.44       18.01      8.95 o 
   9  -4   6        3.24        3.62      9.54 o 
  10  -4   6      463.48      497.62     42.52 o 
  -8  -3   6        5.25        3.55     25.62 o 
  -7  -3   6      533.27      571.19     46.17 o 
  -6  -3   6       71.82       95.18     21.96 o 
  -5  -3   6      483.80      468.59     50.91 o 
  -4  -3   6     2572.22     2660.59    118.86 o 
  -3  -3   6     2465.60     2371.86     63.18 o 
  -2  -3   6     2922.06     2825.33    104.60 o 
  -1  -3   6      337.88      370.64     41.94 o 
   0  -3   6      655.45      638.55     53.81 o 
   1  -3   6     5801.65     5695.46    105.69 o 
   2  -3   6       86.52       78.80      6.94 o 
   3  -3   6      119.85       97.23     12.07 o 
   4  -3   6     2239.32     2277.62     52.20 o 
   5  -3   6       10.00        3.96      7.35 o 
   6  -3   6      391.12      421.45     24.64 o 
   7  -3   6      162.97      169.88     21.79 o 
   8  -3   6        3.43        0.00     10.56 o 
   9  -3   6      992.63      921.56     51.23 o 
  10  -3   6       28.25       34.13     25.81 o 
  -9  -2   6       33.75       61.30     33.49 o 
  -8  -2   6       92.90      108.66     36.07 o 
  -7  -2   6      206.12      228.00     28.69 o 
  -6  -2   6        0.55       28.49     21.58 o 
  -5  -2   6     2274.56     2215.88    107.82 o 
  -4  -2   6       57.27       89.37     26.91 o 
  -3  -2   6      105.76      102.79     25.81 o 
  -2  -2   6     2230.21     2204.82     53.60 o 
  -1  -2   6       68.34       25.36     18.00 o 
   0  -2   6     1506.42     1460.48     77.95 o 
   1  -2   6      544.11      508.31     20.13 o 
   2  -2   6      121.66      149.98      7.45 o 
   3  -2   6     4212.33     4009.25     70.41 o 
   4  -2   6        2.51        7.33      7.77 o 
   5  -2   6      238.50      246.25     22.08 o 
   6  -2   6      204.75      168.65     19.45 o 
   7  -2   6        1.67       16.28     10.74 o 
   8  -2   6      126.77      119.45     18.34 o 
   9  -2   6       14.55       45.87     14.47 o 
  10  -2   6      140.39      137.57     32.71 o 
  11  -2   6      517.59      517.69     62.72 o 
  -9  -1   6       35.31       94.47     36.01 o 
  -8  -1   6      350.44      399.48     56.40 o 
  -7  -1   6       36.05       26.54     15.62 o 
  -6  -1   6      492.17      532.37     39.33 o 
  -5  -1   6      491.60      519.11     51.88 o 
  -4  -1   6     1356.34     1438.47     43.89 o 
  -3  -1   6     3961.04     4005.17     78.69 o 
  -2  -1   6       33.10       33.86      7.80 o 
  -1  -1   6        0.48        0.00      3.36 o 
   0  -1   6     5851.65     5334.93    165.06 o 
   1  -1   6      519.11      586.88     21.04 o 
   2  -1   6     3860.77     3629.57     84.53 o 
   3  -1   6       96.02       89.96      9.49 o 
   4  -1   6     2546.28     2648.40     69.12 o 
   5  -1   6     1305.34     1319.53     79.82 o 
   6  -1   6      727.04      785.09     38.24 o 
   7  -1   6       48.95       36.66     22.65 o 
   8  -1   6      792.29      842.77     43.75 o 
   9  -1   6      499.75      521.27     34.91 o 
  10  -1   6      927.16     1037.38     82.46 o 
  11  -1   6       59.61       93.11     31.75 o 
  -9   0   6      997.01     1032.99     64.30 o 
  -8   0   6      345.46      277.98     46.59 o 
  -7   0   6       52.83       75.60     18.49 o 
  -6   0   6      661.51      629.80     59.94 o 
  -5   0   6       25.12        6.32     22.07 o 
  -4   0   6      693.88      694.89     25.58 o 
  -3   0   6     1032.57     1127.62     30.03 o 
  -2   0   6      345.65      478.55     30.23 o 
  -1   0   6     1766.05     1616.60     30.13 o 
   0   0   6      521.48      630.22     15.48 o 
   1   0   6      155.69      100.93     15.59 o 
   2   0   6     2517.44     2411.32     59.88 o 
   3   0   6      191.52      216.74     14.72 o 
   4   0   6     2784.76     3085.65    112.86 o 
   5   0   6     2350.96     2325.02     64.31 o 
   6   0   6      106.97       92.21      9.70 o 
   7   0   6      688.55      634.38     23.37 o 
   8   0   6        8.60       13.62     10.00 o 
   9   0   6      108.29      138.37     20.20 o 
  10   0   6     1016.65     1150.50     85.88 o 
  11   0   6      122.27       55.56     27.94 o 
  -9   1   6       59.12       54.99     39.07 o 
  -8   1   6      376.19      381.06     35.13 o 
  -7   1   6      669.54      654.73     42.59 o 
  -6   1   6       14.61       14.19     12.43 o 
  -5   1   6        3.89       14.05      9.13 o 
  -4   1   6     1733.68     1760.55     60.50 o 
  -3   1   6       27.81       33.98      7.50 o 
  -2   1   6      889.79      952.72     27.37 o 
  -1   1   6      138.12      183.09     15.98 o 
   0   1   6     3039.68     2895.90     61.75 o 
   1   1   6    14845.46    15416.10    162.21 o 
   2   1   6        3.42        0.96      5.18 o 
   3   1   6      645.71      678.78     22.98 o 
   4   1   6     3150.02     2952.02    111.08 o 
   5   1   6      369.70      405.43     24.17 o 
   6   1   6      506.19      482.75     27.30 o 
   7   1   6      922.59      966.28     40.03 o 
   8   1   6      219.35      212.55     13.03 o 
   9   1   6      901.41     1021.12     75.11 o 
  10   1   6       62.59      119.95     32.52 o 
  11   1   6        9.46        0.00     20.78 o 
  -9   2   6       14.74       36.93     23.26 o 
  -8   2   6      316.34      319.08     73.30 o 
  -7   2   6      413.55      377.68     32.29 o 
  -6   2   6      178.61      170.04     21.72 o 
  -5   2   6     1335.44     1243.07     51.62 o 
  -4   2   6      941.32      936.13     44.79 o 
  -3   2   6        1.34        0.00      9.25 o 
  -2   2   6     3170.11     3068.93     59.88 o 
  -1   2   6       53.25       66.40      8.97 o 
   0   2   6     5260.51     5764.83     88.74 o 
   1   2   6     3901.34     4144.06     68.57 o 
   2   2   6      989.22     1158.43     26.41 o 
   3   2   6     6062.94     6173.35    114.03 o 
   4   2   6      496.09      554.74     22.18 o 
   5   2   6        3.75        4.05      5.94 o 
   6   2   6     2529.30     2505.40     51.45 o 
   7   2   6        1.95        0.45      6.36 o 
   8   2   6      504.38      580.01     21.25 o 
   9   2   6        7.03        2.65     14.71 o 
  10   2   6       24.02       38.97     24.00 o 
  11   2   6      303.32      377.22     52.46 o 
  12   2   6        2.30       48.85     30.91 o 
  -9   3   6      176.66      174.16     40.91 o 
  -8   3   6     1181.73     1148.15     58.68 o 
  -7   3   6       23.87       21.27     11.96 o 
  -6   3   6      360.28      336.46     28.63 o 
  -5   3   6      311.48      275.57     24.26 o 
  -4   3   6       15.10       18.91     10.45 o 
  -3   3   6     1557.58     1602.11     79.11 o 
  -2   3   6      287.58      251.61     48.78 o 
  -1   3   6       62.18       37.59     14.84 o 
   0   3   6     7457.51     7382.31    147.71 o 
   1   3   6      353.59      338.25     18.08 o 
   2   3   6     3311.55     3348.94     62.55 o 
   3   3   6     3113.32     3228.92     53.13 o 
   4   3   6      810.73      811.00     26.83 o 
   5   3   6     1041.55     1130.11     31.47 o 
   6   3   6        3.55        8.50      5.96 o 
   7   3   6        5.75        9.32      6.00 o 
   8   3   6     2205.36     2314.16     64.73 o 
   9   3   6       44.99       85.75     27.62 o 
  10   3   6      136.25      135.44     31.81 o 
  11   3   6      231.74      287.59     46.20 o 
  12   3   6       78.72      120.08     35.88 o 
  -9   4   6      104.51      113.11     34.52 o 
  -8   4   6      249.37      298.95     49.10 o 
  -7   4   6       62.57       46.16     13.20 o 
  -6   4   6      254.63      218.94     22.32 o 
  -5   4   6       27.57       50.54     13.53 o 
  -4   4   6       16.16       16.21      8.53 o 
  -3   4   6     3104.61     3000.54    193.64 o 
  -2   4   6      214.18      229.32     30.59 o 
  -1   4   6     3289.32     3105.56    113.95 o 
   0   4   6       26.33       25.22     10.88 o 
   1   4   6      356.04      392.07     31.65 o 
   2   4   6     6362.30     5955.30    119.49 o 
   3   4   6       50.04       34.82     10.73 o 
   4   4   6      173.50      179.64     12.33 o 
   5   4   6      499.69      449.95     17.26 o 
   6   4   6        2.62        0.34      5.39 o 
   7   4   6     1578.21     1601.40     55.63 o 
   8   4   6       11.50       12.66      8.81 o 
   9   4   6      163.93      136.15     32.00 o 
  10   4   6      464.66      484.27     56.40 o 
  11   4   6        1.31        0.00     21.23 o 
  -8   5   6       69.49       99.69     34.78 o 
  -7   5   6      117.20      185.19     24.26 o 
  -6   5   6       10.61        9.29      8.90 o 
  -5   5   6       89.97       76.38     12.27 o 
  -4   5   6     1047.74     1093.89     39.49 o 
  -3   5   6       39.71       58.38     15.45 o 
  -2   5   6      394.85      369.66     22.10 o 
  -1   5   6     1330.93     1286.77     74.01 o 
   0   5   6      643.81      602.28     49.49 o 
   1   5   6     2398.96     2115.22     93.43 o 
   2   5   6      657.01      593.34     24.45 o 
   3   5   6      882.81      934.61     42.93 o 
   4   5   6     5786.12     5811.53     86.11 o 
   5   5   6       33.26       23.00     13.68 o 
   6   5   6     1822.55     1729.59     42.53 o 
   7   5   6      736.75      738.52     38.71 o 
   8   5   6       53.33       33.77     13.39 o 
   9   5   6      910.60      952.82    145.51 o 
  10   5   6      212.61      186.87     37.62 o 
  11   5   6       36.08       24.52     23.75 o 
  -8   6   6      148.88      161.70     42.39 o 
  -7   6   6      220.80      251.16     29.01 o 
  -6   6   6       11.24       30.98     14.41 o 
  -5   6   6      156.65      228.42     26.88 o 
  -4   6   6       19.26       10.14     17.29 o 
  -3   6   6       20.41        5.77     14.06 o 
  -2   6   6     3242.38     3116.95     92.20 o 
  -1   6   6       34.09       37.59     22.20 o 
   0   6   6      390.32      424.54     23.46 o 
   1   6   6     3097.82     3180.28     62.54 o 
   2   6   6      206.57      227.63     16.44 o 
   3   6   6     1735.48     1736.11     62.48 o 
   4   6   6     2164.21     2020.26     67.91 o 
   5   6   6       19.24       32.29      9.50 o 
   6   6   6      968.81      834.39     39.97 o 
   7   6   6      318.57      317.41     27.38 o 
   8   6   6      470.91      427.04     31.82 o 
   9   6   6     1037.32     1046.63     63.17 o 
  10   6   6      174.63      195.06     39.62 o 
  11   6   6      142.78      214.10     43.94 o 
  -7   7   6        3.19        0.00     24.65 o 
  -6   7   6        0.23        0.00     13.97 o 
  -5   7   6      368.98      423.29     44.49 o 
  -4   7   6      353.82      296.42     30.43 o 
  -3   7   6     1073.70     1237.41     58.78 o 
  -2   7   6      470.62      615.76     41.22 o 
  -1   7   6       40.66       17.24     13.59 o 
   0   7   6      885.76      865.90     57.11 o 
   1   7   6        4.99        0.00     12.11 o 
   2   7   6      135.84      122.47     12.68 o 
   3   7   6     3259.54     3199.51     93.21 o 
   4   7   6       64.10       38.11     14.85 o 
   5   7   6      772.81      794.20     36.64 o 
   6   7   6      149.59      107.80     29.49 o 
   7   7   6       42.72       43.89     15.67 o 
   8   7   6      297.55      331.17     30.10 o 
   9   7   6      221.75      228.33     25.33 o 
  10   7   6       54.58       58.40     29.42 o 
  -7   8   6       48.05       19.23     22.52 o 
  -6   8   6      418.13      434.75     38.65 o 
  -5   8   6      231.36      211.14     27.66 o 
  -4   8   6      670.53      809.87     50.42 o 
  -3   8   6      895.00      863.87     51.45 o 
  -2   8   6       26.73       51.33     28.71 o 
  -1   8   6     1157.42     1206.43     70.46 o 
   0   8   6      712.39      792.77     47.52 o 
   1   8   6      482.82      495.59     60.75 o 
   2   8   6     3016.75     2916.21     92.62 o 
   3   8   6      157.78      119.21     21.63 o 
   4   8   6     1340.45     1298.18     59.49 o 
   5   8   6     1373.99     1474.85     66.36 o 
   6   8   6      705.88      738.04     45.88 o 
   7   8   6      558.42      611.15     41.79 o 
   8   8   6      123.05      101.36     25.04 o 
   9   8   6        2.30        0.98     12.40 o 
  10   8   6      911.49     1004.34     86.46 o 
  -6   9   6      446.25      451.54     70.11 o 
  -5   9   6       50.52       94.56     22.82 o 
  -4   9   6       12.06        5.08     13.01 o 
  -3   9   6       11.83        5.71     13.18 o 
  -2   9   6        0.19        4.66     17.45 o 
  -1   9   6      792.46      908.04     57.91 o 
   0   9   6       58.78       26.98     16.12 o 
   1   9   6      204.59      252.52     30.27 o 
   2   9   6     1473.83     1423.93    113.44 o 
   3   9   6      447.79      406.46     35.59 o 
   4   9   6       23.00       25.95     26.65 o 
   5   9   6       37.89       28.42     45.65 o 
   6   9   6        1.35       35.21     18.34 o 
   7   9   6     1089.02      990.61     75.33 o 
   8   9   6        6.53        8.57     12.53 o 
   9   9   6      395.36      395.93     36.84 o 
  -5  10   6      191.25      238.42     31.15 o 
  -4  10   6       19.61       27.06     14.01 o 
  -3  10   6        0.61       14.64     15.25 o 
  -2  10   6      475.49      470.91     47.65 o 
  -1  10   6       69.06       48.18     18.46 o 
   0  10   6      413.09      322.80     34.84 o 
   1  10   6      684.25      669.82     48.63 o 
   2  10   6      317.96      246.99     30.48 o 
   3  10   6      310.39      271.80     31.59 o 
   4  10   6      792.95      824.72     82.50 o 
   5  10   6        7.20       30.99     18.36 o 
   6  10   6     1724.98     1758.74     78.11 o 
   7  10   6        9.58       20.25     15.26 o 
   8  10   6       17.63       33.76     28.75 o 
  -3  11   6       62.40       54.56     19.50 o 
  -2  11   6      325.52      410.39     83.43 o 
  -1  11   6      101.42      102.98     23.81 o 
   0  11   6      425.76      468.61     65.01 o 
   1  11   6       17.51       24.92     15.96 o 
   2  11   6       22.57       34.15     18.74 o 
   3  11   6      924.35      876.57     56.83 o 
   4  11   6      103.95      116.32     22.71 o 
   5  11   6      310.76      406.14     39.93 o 
   6  11   6      433.60      520.71     45.03 o 
   7  11   6       47.20       69.03     21.47 o 
  -1  12   6      158.66      123.89     26.80 o 
   0  12   6      219.64      259.73     34.30 o 
   1  12   6        2.07       22.70     20.52 o 
   2  12   6      304.44      342.42     38.62 o 
   3  12   6       87.76       83.91     23.19 o 
   4  12   6       24.48       25.11     19.80 o 
   5  12   6      782.28      759.10     55.63 o 
  -1  -8   7      129.64       75.98     20.91 o 
   0  -8   7      151.41      140.39     29.10 o 
   1  -8   7      202.17      280.54     33.95 o 
   2  -8   7       90.91       95.02     23.93 o 
   3  -8   7      209.07      233.66     31.84 o 
  -4  -7   7      313.64      278.69     47.81 o 
  -3  -7   7      172.39      192.42     40.91 o 
  -2  -7   7      587.81      570.19     74.56 o 
  -1  -7   7      103.99       98.15     22.65 o 
   0  -7   7      426.02      445.64     39.41 o 
   1  -7   7        8.16        0.00     13.25 o 
   2  -7   7        0.23       12.33     15.15 o 
   3  -7   7      674.39      747.67     50.21 o 
   4  -7   7      253.03      211.58     44.97 o 
   5  -7   7        4.27       11.68     24.00 o 
   6  -7   7      322.54      302.76     53.49 o 
  -5  -6   7      431.55      450.13     58.20 o 
  -4  -6   7       34.46       47.36     29.04 o 
  -3  -6   7      346.98      396.45     53.23 o 
  -2  -6   7        8.38       12.00     19.94 o 
  -1  -6   7      117.39      123.69     23.23 o 
   0  -6   7      402.56      374.85     35.30 o 
   1  -6   7      160.09      152.49     23.47 o 
   2  -6   7      594.58      568.18     42.37 o 
   3  -6   7       24.10       48.39     24.00 o 
   4  -6   7        2.76        0.00     16.26 o 
   5  -6   7      537.78      707.85     71.82 o 
   6  -6   7       55.15       35.04     24.58 o 
   7  -6   7        1.64        0.65     21.55 o 
  -6  -5   7      739.05      643.97     66.85 o 
  -5  -5   7      233.60      259.78     46.14 o 
  -4  -5   7      137.81      131.50     33.62 o 
  -3  -5   7      184.93      252.17     42.46 o 
  -2  -5   7      149.87      217.84     41.30 o 
  -1  -5   7     1972.45     1638.96    101.82 o 
   0  -5   7      565.29      438.39     52.98 o 
   1  -5   7      141.24      109.24     32.78 o 
   2  -5   7      433.19      348.57     48.14 o 
   3  -5   7      546.08      512.40     56.72 o 
   4  -5   7      620.94      538.66     58.85 o 
   5  -5   7      680.42      694.04     67.88 o 
   6  -5   7      141.60      183.71     38.72 o 
   7  -5   7      250.53      271.78     43.75 o 
   8  -5   7        3.17       36.13     23.42 o 
  -7  -4   7      221.74      250.68     52.98 o 
  -6  -4   7      108.68       61.94     25.68 o 
  -5  -4   7        0.25        0.00     22.91 o 
  -4  -4   7       47.98       49.23     27.29 o 
  -3  -4   7       15.78       16.26     23.49 o 
  -2  -4   7      145.54      162.61     34.84 o 
  -1  -4   7      187.02      141.44     32.20 o 
   0  -4   7       55.60       72.85     27.55 o 
   1  -4   7     1155.49     1113.78     79.04 o 
   2  -4   7       55.30       33.04     20.78 o 
   3  -4   7        4.14        0.00     19.68 o 
   4  -4   7      560.38      563.59     31.33 o 
   5  -4   7      274.63      305.42     25.08 o 
   6  -4   7      157.98      172.60     21.32 o 
   7  -4   7       44.51       59.39     16.48 o 
   8  -4   7        4.21        3.54     10.52 o 
   9  -4   7      252.17      285.00     25.13 o 
  -7  -3   7      131.66      133.76     26.46 o 
  -6  -3   7       77.20       84.08     30.84 o 
  -5  -3   7      570.94      571.05     59.49 o 
  -4  -3   7       40.88       14.07     21.55 o 
  -3  -3   7      361.11      375.99     47.30 o 
  -2  -3   7      267.61      252.43     13.30 o 
  -1  -3   7     1277.30     1176.89     78.85 o 
   0  -3   7     4327.17     4172.76    158.67 o 
   1  -3   7      342.41      355.79     16.51 o 
   2  -3   7       73.11       71.62     10.38 o 
   3  -3   7     1666.46     1574.99     45.30 o 
   4  -3   7       35.56       32.38     13.05 o 
   5  -3   7      166.94      185.59     15.60 o 
   6  -3   7      485.30      493.67     26.51 o 
   7  -3   7      104.48      127.38     15.72 o 
   8  -3   7      317.96      358.92     25.90 o 
   9  -3   7      423.76      372.26     27.46 o 
  10  -3   7      170.53      160.14     25.30 o 
  -8  -2   7      229.34      271.46     49.30 o 
  -7  -2   7       62.54       86.71     22.42 o 
  -6  -2   7      176.50      179.97     28.34 o 
  -5  -2   7      611.36      582.41     57.94 o 
  -4  -2   7        5.37       13.36     20.58 o 
  -3  -2   7     1839.88     1931.07    116.79 o 
  -2  -2   7      207.99      172.36      9.15 o 
  -1  -2   7      359.74      435.03     48.39 o 
   0  -2   7     4328.67     4149.20    152.54 o 
   1  -2   7     1808.08     1880.80     96.53 o 
   2  -2   7      687.42      735.03     22.54 o 
   3  -2   7      595.88      536.66     30.27 o 
   4  -2   7      647.31      699.15     25.82 o 
   5  -2   7     1636.18     1700.59     59.48 o 
   6  -2   7       11.62       19.80     11.39 o 
   7  -2   7       27.15       45.20     13.05 o 
   8  -2   7      112.74      118.65     19.21 o 
   9  -2   7      397.56      343.17     31.07 o 
  10  -2   7       17.95       15.23     17.55 o 
  -8  -1   7       96.19       84.26     17.87 o 
  -7  -1   7       16.18       30.06     26.49 o 
  -6  -1   7      830.54      884.22     52.59 o 
  -5  -1   7       22.28       32.07     11.99 o 
  -4  -1   7       19.04       20.61     10.20 o 
  -3  -1   7      795.87      784.34     47.56 o 
  -2  -1   7      110.59      133.20     13.10 o 
  -1  -1   7     2136.23     2221.82    103.95 o 
   0  -1   7      236.23      294.69     39.62 o 
   1  -1   7      231.29      217.22     19.94 o 
   2  -1   7     2049.29     2114.15     64.35 o 
   3  -1   7     1323.36     1335.63     52.96 o 
   4  -1   7        4.07        5.48      8.24 o 
   5  -1   7      246.23      218.44     21.04 o 
   6  -1   7        2.26        0.00      9.79 o 
   7  -1   7      429.34      406.62     29.95 o 
   8  -1   7       22.76       25.63     12.10 o 
   9  -1   7       14.25       13.22     11.16 o 
  10  -1   7      487.72      481.30     57.75 o 
  11  -1   7      102.31       78.01     29.68 o 
  -8   0   7       59.81       48.18     17.01 o 
  -7   0   7      325.08      339.93     26.86 o 
  -6   0   7        0.16        6.13     10.94 o 
  -5   0   7       59.63       70.68     15.40 o 
  -4   0   7     2386.52     2470.41     74.05 o 
  -3   0   7       21.76       17.23      6.92 o 
  -2   0   7      659.03      607.58     18.15 o 
  -1   0   7     1334.06     1285.41     28.48 o 
   0   0   7     1081.83     1212.55     51.22 o 
   1   0   7     4230.25     4152.51    156.82 o 
   2   0   7       74.02       72.40      6.88 o 
   3   0   7       19.52       12.68      4.42 o 
   4   0   7     4895.98     4935.80     82.10 o 
   5   0   7      247.67      252.24     21.33 o 
   6   0   7      273.45      240.73     21.32 o 
   7   0   7      624.83      577.86     44.75 o 
   8   0   7      318.69      343.25     27.33 o 
   9   0   7      917.69      895.78     45.30 o 
  10   0   7        0.06       22.52     19.68 o 
  11   0   7        1.66       12.39     20.07 o 
  -8   1   7       68.11       75.95     21.23 o 
  -7   1   7      192.35      148.42     22.89 o 
  -6   1   7       97.85       98.20     15.42 o 
  -5   1   7      539.60      575.86     49.81 o 
  -4   1   7      211.20      208.85     22.46 o 
  -3   1   7       23.31       26.54     12.17 o 
  -2   1   7      855.34      820.16     25.74 o 
  -1   1   7      558.09      588.82     28.82 o 
   0   1   7     1784.16     1815.29     37.88 o 
   1   1   7      794.95      618.35     16.59 o 
   2   1   7      578.54      630.68     21.47 o 
   3   1   7     1575.47     1429.30     45.14 o 
   4   1   7       14.69       18.15     11.16 o 
   5   1   7       36.31       44.19     11.46 o 
   6   1   7      845.90      721.32     35.42 o 
   7   1   7      117.98      144.00     17.33 o 
   8   1   7        5.14       19.93     10.90 o 
   9   1   7       99.18      102.53     27.94 o 
  10   1   7       44.77       17.55     18.39 o 
  11   1   7      348.65      297.98     48.65 o 
  -8   2   7      887.86      926.34     54.39 o 
  -7   2   7       11.46       14.34     11.59 o 
  -6   2   7      298.62      311.88     29.09 o 
  -5   2   7      401.70      406.28     26.21 o 
  -4   2   7        4.00        7.26     14.97 o 
  -3   2   7     1077.26     1219.17     50.18 o 
  -2   2   7       53.28       45.76      8.49 o 
  -1   2   7       56.45       58.41      9.34 o 
   0   2   7    13143.47    13506.50    177.25 o 
   1   2   7       32.27       34.88      7.32 o 
   2   2   7     3194.61     3222.05     51.27 o 
   3   2   7      920.88      810.46     28.99 o 
   4   2   7     2090.23     2141.24     61.47 o 
   5   2   7     3678.12     3686.23     90.08 o 
   6   2   7        5.68       10.19      9.50 o 
   7   2   7      100.24       94.23     14.34 o 
   8   2   7     3053.31     3009.49     61.70 o 
   9   2   7       17.51       41.68     23.10 o 
  10   2   7       10.69        9.36     16.20 o 
  11   2   7      148.27       90.79     30.26 o 
  -8   3   7       27.09       40.97     15.87 o 
  -7   3   7       33.17       28.47     15.06 o 
  -6   3   7      824.22      871.83     46.53 o 
  -5   3   7      286.75      283.94     36.04 o 
  -4   3   7       33.47       42.12     14.71 o 
  -3   3   7     1144.45     1182.51     51.28 o 
  -2   3   7        5.22       10.32     10.57 o 
  -1   3   7     2121.55     1898.41     89.92 o 
   0   3   7      401.13      415.05     27.55 o 
   1   3   7      162.49       98.13     22.78 o 
   2   3   7     2470.29     2428.35     65.29 o 
   3   3   7      237.58      323.43     18.37 o 
   4   3   7        3.09       21.95     10.93 o 
   5   3   7     1992.42     1928.91     58.58 o 
   6   3   7      665.46      741.43     36.13 o 
   7   3   7     1236.27     1145.40     29.18 o 
   8   3   7        8.55       17.08      7.28 o 
   9   3   7      130.78      131.05     29.29 o 
  10   3   7      161.79      107.69     29.10 o 
  11   3   7        0.31        0.00     16.07 o 
  -8   4   7      204.25      139.89     34.71 o 
  -7   4   7      218.15      241.52     42.39 o 
  -6   4   7      844.05      858.33     45.03 o 
  -5   4   7        2.06       14.70     14.03 o 
  -4   4   7     1456.42     1471.95     53.18 o 
  -3   4   7      167.69      191.77     30.71 o 
  -2   4   7      455.91      516.92     45.49 o 
  -1   4   7     1985.52     1929.61     65.48 o 
   0   4   7      801.39      765.69     39.24 o 
   1   4   7      613.64      633.67     34.04 o 
   2   4   7     1174.10     1127.02     44.67 o 
   3   4   7       15.34       12.40     10.49 o 
   4   4   7     3560.36     3605.60     87.59 o 
   5   4   7      774.72      785.56     75.75 o 
   6   4   7      180.06      127.53     10.19 o 
   7   4   7     1039.66      924.97     31.19 o 
   8   4   7      388.87      403.18     28.29 o 
   9   4   7       63.55       30.07     19.94 o 
  10   4   7      182.24      216.68     39.94 o 
  11   4   7       25.84       17.23     21.04 o 
  -8   5   7       72.47       58.40     26.26 o 
  -7   5   7      296.95      316.05     50.46 o 
  -6   5   7       20.19       45.04     26.46 o 
  -5   5   7       21.33        5.87      9.00 o 
  -4   5   7      122.32      130.82     15.63 o 
  -3   5   7      290.19      262.25     19.19 o 
  -2   5   7     1967.85     2086.64    101.95 o 
  -1   5   7       11.55       32.13     21.16 o 
   0   5   7       42.55       50.33     22.00 o 
   1   5   7     1593.40     1660.77     82.79 o 
   2   5   7      716.85      760.76     54.98 o 
   3   5   7     1633.43     1460.48     76.33 o 
   4   5   7      468.73      446.43     25.62 o 
   5   5   7      225.44      222.70     23.27 o 
   6   5   7     2449.11     2364.25     55.02 o 
   7   5   7       41.34       43.57     11.83 o 
   8   5   7       86.44      113.33     17.91 o 
   9   5   7     1024.79      987.18     77.82 o 
  10   5   7       46.67       76.01     29.04 o 
  11   5   7      122.67       94.34     28.65 o 
  -7   6   7       22.57       23.42     26.58 o 
  -6   6   7        7.80       14.82     13.95 o 
  -5   6   7      409.60      354.63     33.55 o 
  -4   6   7       95.93      137.76     32.00 o 
  -3   6   7      841.98      737.71     27.55 o 
  -2   6   7       23.98        9.49     20.97 o 
  -1   6   7       46.84       86.27     27.10 o 
   0   6   7     1266.93     1286.78     38.11 o 
   1   6   7      626.41      680.30     26.17 o 
   2   6   7       59.13       76.45     10.92 o 
   3   6   7     2916.28     2823.99     84.42 o 
   4   6   7      501.70      476.64     33.30 o 
   5   6   7      704.60      670.45     40.31 o 
   6   6   7      531.18      467.69     59.04 o 
   7   6   7       44.28       60.52     16.36 o 
   8   6   7     1592.62     1569.56     62.81 o 
   9   6   7       10.23        6.16      9.91 o 
  10   6   7       24.98       16.00     20.91 o 
  11   6   7      333.80      413.48     57.75 o 
  -7   7   7        1.38        0.00     21.55 o 
  -6   7   7      477.69      499.39     40.74 o 
  -5   7   7        0.98       12.34     22.65 o 
  -4   7   7      200.64      197.84     50.14 o 
  -3   7   7      257.65      238.71     28.74 o 
  -2   7   7        5.07       11.78     22.91 o 
  -1   7   7     1264.23     1018.50     73.82 o 
   0   7   7      712.80      567.41     39.39 o 
   1   7   7      278.76      295.17     22.47 o 
   2   7   7     2136.52     1970.88     87.79 o 
   3   7   7       37.16       46.18     15.77 o 
   4   7   7      347.51      359.43     31.50 o 
   5   7   7     1894.37     1757.67     56.18 o 
   6   7   7       90.84      127.27     21.02 o 
   7   7   7       31.57       31.81     13.39 o 
   8   7   7      449.38      445.02     34.80 o 
   9   7   7      209.58      178.62     23.30 o 
  10   7   7      251.10      295.08     48.39 o 
  -6   8   7      237.67      210.11     42.88 o 
  -5   8   7      143.19      139.12     24.82 o 
  -4   8   7     1558.68     1565.37     72.27 o 
  -3   8   7       32.00       32.53     16.65 o 
  -2   8   7       10.32       32.91     18.31 o 
  -1   8   7     1924.36     1825.90     92.95 o 
   0   8   7       14.92        6.54     15.10 o 
   1   8   7      609.13      519.64     39.56 o 
   2   8   7      693.59      598.55     41.86 o 
   3   8   7        0.67        0.00     15.07 o 
   4   8   7     2448.50     2516.04     86.26 o 
   5   8   7       47.95       56.33     16.76 o 
   6   8   7      229.64      227.07     34.13 o 
   7   8   7      854.57      816.80     49.02 o 
   8   8   7        3.34        4.49     24.62 o 
   9   8   7      567.41      540.96     40.43 o 
  10   8   7        4.69        0.58     17.36 o 
  -5   9   7      198.17      218.24     29.97 o 
  -4   9   7        4.82       32.79     17.90 o 
  -3   9   7       78.43       81.05     22.55 o 
  -2   9   7      344.05      314.30     33.47 o 
  -1   9   7      581.67      516.71     60.75 o 
   0   9   7        0.01        1.64     23.71 o 
   1   9   7      527.87      535.21     43.10 o 
   2   9   7       44.52       79.67     49.52 o 
   3   9   7      457.89      337.10     61.91 o 
   4   9   7       16.21       27.65     16.20 o 
   5   9   7     1058.57     1014.23     56.41 o 
   6   9   7      827.78      829.78     51.57 o 
   7   9   7       47.12       73.69     18.91 o 
   8   9   7       16.08        2.54     12.94 o 
   9   9   7      299.71      270.67     34.52 o 
  -4  10   7        0.82       22.56     16.04 o 
  -3  10   7      105.20       61.18     23.16 o 
  -2  10   7      454.14      435.04     40.26 o 
  -1  10   7        2.36       27.52     16.99 o 
   0  10   7      662.66      730.61     51.60 o 
   1  10   7       28.06       33.92     17.95 o 
   2  10   7        3.04        5.56     15.58 o 
   3  10   7      574.48      553.73     44.13 o 
   4  10   7      121.02      134.99     23.74 o 
   5  10   7      243.46      206.07     38.94 o 
   6  10   7     1516.13     1476.16     89.82 o 
   7  10   7      212.98      239.13     32.44 o 
   8  10   7      540.92      556.82     45.16 o 
  -3  11   7      324.97      286.55     35.22 o 
  -2  11   7        0.19       37.94     19.16 o 
  -1  11   7       64.44      108.74     24.21 o 
   0  11   7       14.03       18.44     17.84 o 
   1  11   7        8.88       24.79     28.36 o 
   2  11   7      410.11      417.66     40.72 o 
   3  11   7       14.57       37.23     38.62 o 
   4  11   7       18.99       12.66     21.91 o 
   5  11   7     1064.26     1105.64     64.32 o 
   6  11   7       19.44       21.15     15.78 o 
   7  11   7       31.87       56.89     19.76 o 
  -1  12   7      421.03      413.47     43.81 o 
   0  12   7       60.35       93.47     25.10 o 
   1  12   7      284.87      254.16     51.88 o 
   2  12   7      376.41      364.33     41.07 o 
   3  12   7       42.75       19.47     18.69 o 
   4  12   7      436.64      421.11     42.56 o 
   5  12   7      237.17      252.18     47.07 o 
  -2  -7   8        4.55        4.52     24.65 o 
  -1  -7   8        5.25       18.84     27.94 o 
   0  -7   8       93.36       73.37     32.46 o 
   1  -7   8      131.75      133.76     39.81 o 
   2  -7   8      190.71      166.67     40.01 o 
   3  -7   8        0.49       17.03     25.23 o 
   4  -7   8        3.75        0.00     24.33 o 
  -4  -6   8      798.50      793.86     78.21 o 
  -3  -6   8       69.79       38.26     26.52 o 
  -2  -6   8      252.36      284.56     48.59 o 
  -1  -6   8      935.30      920.14     82.92 o 
   0  -6   8       26.11       32.65     30.71 o 
   1  -6   8        4.62        0.00     23.87 o 
   2  -6   8      459.44      509.43     63.17 o 
   3  -6   8       14.01       21.62     25.42 o 
   4  -6   8      858.66      899.55     83.69 o 
   5  -6   8       15.12       58.46     27.81 o 
   6  -6   8      439.19      438.78     60.78 o 
  -5  -5   8       92.80       53.10     30.39 o 
  -4  -5   8       75.14       20.07     27.68 o 
  -3  -5   8      362.25      339.99     50.72 o 
  -2  -5   8      306.32      376.38     51.81 o 
  -1  -5   8      140.71      129.70     34.39 o 
   0  -5   8      277.53      262.49     44.20 o 
   1  -5   8      715.55      644.10     67.04 o 
   2  -5   8       40.01        0.00     22.97 o 
   3  -5   8       86.38       44.91     26.13 o 
   4  -5   8        5.91        0.00     28.00 o 
   5  -5   8      288.06      252.55     45.56 o 
   6  -5   8      412.16      472.65     58.52 o 
   7  -5   8       86.92       55.11     28.78 o 
  -6  -4   8      153.17      101.50     35.42 o 
  -5  -4   8      237.43      287.40     49.36 o 
  -4  -4   8      509.27      397.87     53.04 o 
  -3  -4   8      158.83      129.44     33.23 o 
  -2  -4   8      677.60      625.51     63.30 o 
  -1  -4   8       58.07       64.72     30.65 o 
   0  -4   8      572.69      623.13     63.95 o 
   1  -4   8      366.81      365.02     48.85 o 
   2  -4   8      667.41      684.75     65.49 o 
   3  -4   8      944.76      920.72     76.01 o 
   4  -4   8        1.83        0.06     21.16 o 
   5  -4   8       37.10       25.62     21.55 o 
   6  -4   8      727.64      752.37     70.85 o 
   7  -4   8      288.72      237.91     43.04 o 
   8  -4   8      135.15      105.95     33.46 o 
  -6  -3   8      184.73      219.65     44.59 o 
  -5  -3   8      394.84      460.52     59.04 o 
  -4  -3   8       24.17       35.42     27.42 o 
  -3  -3   8      103.95       90.40     31.42 o 
  -2  -3   8        0.07        4.13     23.81 o 
  -1  -3   8      130.80      134.02     32.46 o 
   0  -3   8      202.37      223.45     39.75 o 
   1  -3   8        9.40        0.00     19.29 o 
   2  -3   8       94.79      144.92     33.10 o 
   3  -3   8      546.04      508.85     54.40 o 
   4  -3   8       68.93       35.68     20.78 o 
   5  -3   8      906.14      984.20     94.59 o 
   6  -3   8       14.84        9.55      7.79 o 
   7  -3   8        3.99        8.20      7.99 o 
   8  -3   8      337.05      343.39     30.56 o 
   9  -3   8        1.98        0.00      9.26 o 
  -7  -2   8        0.03       28.53     19.91 o 
  -6  -2   8      376.38      328.63     49.68 o 
  -5  -2   8      135.46      128.66     34.33 o 
  -4  -2   8       57.60       63.88     28.13 o 
  -3  -2   8      894.84      820.96     70.59 o 
  -2  -2   8       13.68       30.71     26.78 o 
  -1  -2   8     1436.26     1582.17     94.85 o 
   0  -2   8      164.05      209.32     37.04 o 
   1  -2   8      101.71       72.01     24.52 o 
   2  -2   8     2690.86     2721.44    125.31 o 
   3  -2   8     1237.55     1074.24     76.35 o 
   4  -2   8      862.57      885.14     28.81 o 
   5  -2   8       30.46       32.02     11.45 o 
   6  -2   8       35.21       27.04     12.80 o 
   7  -2   8      763.70      712.87     42.11 o 
   8  -2   8        7.47        0.00     13.21 o 
   9  -2   8      246.59      159.08     22.72 o 
  10  -2   8      250.90      216.36     40.84 o 
  -7  -1   8      246.35      261.21     33.26 o 
  -6  -1   8       18.49       15.94     10.37 o 
  -5  -1   8       20.97       14.20     11.07 o 
  -4  -1   8     1236.14     1300.26     53.14 o 
  -3  -1   8      100.70       88.16     13.29 o 
  -2  -1   8      102.66      123.47     21.45 o 
  -1  -1   8      522.10      471.88     52.78 o 
   0  -1   8       46.55        0.65     18.45 o 
   1  -1   8     2056.79     1969.08     44.32 o 
   2  -1   8        6.87       13.49     12.13 o 
   3  -1   8      984.26     1069.41     32.94 o 
   4  -1   8     2568.13     2510.61     88.30 o 
   5  -1   8      578.14      574.91     74.04 o 
   6  -1   8      186.17      223.26     22.72 o 
   7  -1   8      356.74      365.12     29.93 o 
   8  -1   8      645.36      674.00     40.90 o 
   9  -1   8      401.12      412.41     33.48 o 
  10  -1   8       42.42       51.75     24.78 o 
  -8   0   8        1.07        0.00     14.38 o 
  -7   0   8      599.04      650.31     36.82 o 
  -6   0   8      191.59      193.10     20.50 o 
  -5   0   8      515.79      593.89     37.76 o 
  -4   0   8      218.32      207.69     22.53 o 
  -3   0   8        4.54       27.69     17.23 o 
  -2   0   8     1390.74     1406.13     51.98 o 
  -1   0   8       60.53       71.79     23.16 o 
   0   0   8      239.89      231.32     10.28 o 
   1   0   8     1964.04     2210.33     59.07 o 
   2   0   8     1034.85     1085.52     41.18 o 
   3   0   8     2023.26     1888.51     52.83 o 
   4   0   8      124.16      124.66     11.92 o 
   5   0   8        9.05        5.91      9.45 o 
   6   0   8     1107.73     1125.77     47.88 o 
   7   0   8       91.19       80.22     33.49 o 
   8   0   8        0.87        7.26     10.25 o 
   9   0   8      370.77      382.11     31.39 o 
  10   0   8       20.47        8.45     16.39 o 
  11   0   8      323.33      436.84     57.23 o 
  -8   1   8      125.93      146.52     24.61 o 
  -7   1   8        5.06       19.21     18.78 o 
  -6   1   8      120.94      117.08     19.00 o 
  -5   1   8       93.88      126.86     20.78 o 
  -4   1   8       22.80       39.12     38.72 o 
  -3   1   8      569.64      651.10     36.13 o 
  -2   1   8        5.32        2.34      4.74 o 
  -1   1   8      570.15      592.22     29.62 o 
   0   1   8      295.43      258.32     19.28 o 
   1   1   8       12.49        2.20      3.82 o 
   2   1   8      769.86      773.92     24.45 o 
   3   1   8      413.97      453.77     19.98 o 
   4   1   8     1744.38     1675.47     79.40 o 
   5   1   8      681.36      661.30     48.75 o 
   6   1   8      151.66      171.92     19.55 o 
   7   1   8      321.11      351.58     27.20 o 
   8   1   8     1473.35     1466.86     57.33 o 
   9   1   8      128.57       78.14     25.75 o 
  10   1   8      164.37      206.16     39.55 o 
  11   1   8      202.58      309.79     49.56 o 
  -8   2   8      363.50      358.74     35.49 o 
  -7   2   8        4.36       11.76     13.43 o 
  -6   2   8      601.81      596.87     40.22 o 
  -5   2   8      112.79      140.93     17.71 o 
  -4   2   8      152.43      132.70     20.29 o 
  -3   2   8      793.58      877.95     43.75 o 
  -2   2   8      439.93      458.12     21.75 o 
  -1   2   8      687.95      742.66     43.88 o 
   0   2   8     4524.02     4560.93     78.52 o 
   1   2   8       22.07       25.69      9.15 o 
   2   2   8      937.21      920.10     24.74 o 
   3   2   8        0.30        7.78      7.52 o 
   4   2   8      276.45      357.52     36.68 o 
   5   2   8     1200.00     1274.89     49.09 o 
   6   2   8      296.79      256.97     26.62 o 
   7   2   8     1288.01     1339.14     52.02 o 
   8   2   8     1280.79     1319.41     51.91 o 
   9   2   8      118.00      127.18     30.33 o 
  10   2   8       26.01       38.07     20.26 o 
  11   2   8       14.88        2.19     20.58 o 
  -8   3   8      184.19      217.39     41.49 o 
  -7   3   8      685.54      858.90    107.05 o 
  -6   3   8       24.64       37.71     17.33 o 
  -5   3   8        7.61       15.04     12.16 o 
  -4   3   8      156.15      165.15     34.10 o 
  -3   3   8       13.71        4.84     12.83 o 
  -2   3   8      631.70      584.81     36.25 o 
  -1   3   8     1371.77     1260.76     51.13 o 
   0   3   8     1323.61     1416.91     58.14 o 
   1   3   8      215.67      268.94     23.94 o 
   2   3   8        6.72       15.42     14.74 o 
   3   3   8       10.05       33.23      9.42 o 
   4   3   8     1660.53     1733.05     58.40 o 
   5   3   8     1372.33     1290.96     77.85 o 
   6   3   8      586.45      640.94     34.79 o 
   7   3   8     2006.50     2041.38     68.78 o 
   8   3   8     2654.22     2576.16     59.24 o 
   9   3   8        6.38        0.00     13.87 o 
  10   3   8       32.13       29.36     18.00 o 
  11   3   8        9.75       28.00     24.33 o 
  -8   4   8       16.33       54.85     26.33 o 
  -7   4   8      678.69      654.81     67.62 o 
  -6   4   8      747.73      758.21     43.91 o 
  -5   4   8      918.77      948.59     98.56 o 
  -4   4   8     1431.47     1400.19     54.50 o 
  -3   4   8       16.06       34.52     19.62 o 
  -2   4   8     2027.17     1942.31     70.71 o 
  -1   4   8       70.26       90.41     19.23 o 
   0   4   8       36.71       15.99     13.54 o 
   1   4   8      679.11      706.52     37.59 o 
   2   4   8       17.65        5.69     11.89 o 
   3   4   8      571.90      548.27     26.35 o 
   4   4   8     1825.75     1698.13    101.14 o 
   5   4   8      626.82      747.67     61.07 o 
   6   4   8     1559.36     1630.71     56.94 o 
   7   4   8      112.50      129.46     14.09 o 
   8   4   8       70.84       62.39     35.91 o 
   9   4   8      719.22      835.80     71.17 o 
  10   4   8        4.49        6.65     19.74 o 
  11   4   8      211.52      304.11     50.52 o 
  -7   5   8        0.49        5.55     21.62 o 
  -6   5   8       16.81        0.00     18.91 o 
  -5   5   8     1114.08     1002.09     79.50 o 
  -4   5   8      103.07       88.99     14.63 o 
  -3   5   8      199.77      155.39     17.39 o 
  -2   5   8     1102.74     1255.09     78.92 o 
  -1   5   8        3.67        3.10     15.68 o 
   0   5   8      626.86      614.35     51.56 o 
   1   5   8       13.09       32.06     14.60 o 
   2   5   8       12.29        0.00     12.11 o 
   3   5   8     2229.21     2184.07     68.97 o 
   4   5   8     1504.01     1579.48     47.04 o 
   5   5   8       99.54      118.25     15.67 o 
   6   5   8       81.19       74.39     12.20 o 
   7   5   8      278.23      290.73     26.74 o 
   8   5   8     1353.32     1334.57     56.74 o 
   9   5   8       39.02       49.81     26.65 o 
  10   5   8        1.19        0.00     17.10 o 
  11   5   8      295.49      262.68     47.62 o 
  -7   6   8        1.07        0.00     24.07 o 
  -6   6   8      482.44      488.33     62.40 o 
  -5   6   8        1.11        0.00     18.97 o 
  -4   6   8      100.76       75.04     29.17 o 
  -3   6   8      450.92      595.38     60.33 o 
  -2   6   8       60.31       98.55     17.39 o 
  -1   6   8      121.60      154.02     30.20 o 
   0   6   8      727.12      657.52     56.33 o 
   1   6   8       25.48       59.56     26.52 o 
   2   6   8     1712.54     1608.89     87.43 o 
   3   6   8       89.00       51.71     15.59 o 
   4   6   8       64.62       66.60     18.62 o 
   5   6   8     1551.89     1468.59     79.69 o 
   6   6   8      369.12      306.51     28.78 o 
   7   6   8      379.70      316.35     29.40 o 
   8   6   8      450.13      441.01     34.01 o 
   9   6   8      142.30      147.87     21.13 o 
  10   6   8      777.22      743.92     74.66 o 
  11   6   8        0.41        0.00     16.71 o 
  -6   7   8      372.86      375.46     37.43 o 
  -5   7   8       97.81       59.96     18.68 o 
  -4   7   8      838.87      831.53     52.05 o 
  -3   7   8        0.22        0.00     13.93 o 
  -2   7   8        2.33       36.94     18.24 o 
  -1   7   8      748.94      833.07     49.43 o 
   0   7   8      117.72      179.06     25.77 o 
   1   7   8      661.04      659.15     38.49 o 
   2   7   8      579.94      611.99     29.83 o 
   3   7   8      641.21      677.13     43.11 o 
   4   7   8     1492.94     1437.27     62.69 o 
   5   7   8      284.73      303.11     25.08 o 
   6   7   8      112.66      118.71     20.29 o 
   7   7   8     1326.05     1217.61     58.60 o 
   8   7   8        2.66        0.00     16.23 o 
   9   7   8        9.88       28.33     18.52 o 
  10   7   8      128.76      115.95     34.01 o 
  -6   8   8       62.03       66.23     26.62 o 
  -5   8   8        4.80       24.75     20.52 o 
  -4   8   8       45.55       88.50     22.63 o 
  -3   8   8        7.08       19.19     15.77 o 
  -2   8   8      885.22      858.70     53.68 o 
  -1   8   8       55.86       62.22     19.71 o 
   0   8   8      212.42      241.64     30.44 o 
   1   8   8      299.32      399.28     37.27 o 
   2   8   8      467.66      437.55     37.73 o 
   3   8   8      416.13      472.00     39.03 o 
   4   8   8      534.24      541.80     40.63 o 
   5   8   8       64.31       71.40     18.33 o 
   6   8   8      505.48      430.18     40.14 o 
   7   8   8        4.64        1.12     18.55 o 
   8   8   8       26.21       10.97     18.20 o 
   9   8   8      584.40      610.85     43.47 o 
  10   8   8       82.26       87.11     34.13 o 
  -5   9   8     1169.67     1159.11     67.79 o 
  -4   9   8       11.91        7.05     15.80 o 
  -3   9   8       70.86      111.31     24.89 o 
  -2   9   8      508.86      507.24     54.36 o 
  -1   9   8       94.78      101.91     22.66 o 
   0   9   8      640.05      541.15     60.33 o 
   1   9   8       25.72       51.85     20.76 o 
   2   9   8       78.52       43.22     16.99 o 
   3   9   8     1604.08     1588.68     72.28 o 
   4   9   8       77.63      110.60     22.50 o 
   5   9   8       72.52       74.21     27.68 o 
   6   9   8      357.54      452.90     39.77 o 
   7   9   8      299.48      324.80     33.91 o 
   8   9   8      163.62      165.38     26.02 o 
   9   9   8        2.62        5.68     12.44 o 
  -4  10   8       19.06       16.24     15.21 o 
  -3  10   8      225.75      224.96     67.46 o 
  -2  10   8        0.80        0.00     17.36 o 
  -1  10   8       17.20       31.68     17.93 o 
   0  10   8      275.69      233.94     32.43 o 
   1  10   8       18.32        0.00     14.26 o 
   2  10   8       26.30       31.36     18.87 o 
   3  10   8       23.74       14.53     17.89 o 
   4  10   8       46.37       56.10     20.68 o 
   5  10   8      930.99      951.65     57.95 o 
   6  10   8       14.07       60.11     22.38 o 
   7  10   8        2.03       22.80     41.62 o 
   8  10   8      368.47      359.65     37.41 o 
  -2  11   8       20.75       57.99     22.78 o 
  -1  11   8      572.30      502.93     45.93 o 
   0  11   8       75.26      118.55     31.55 o 
   1  11   8       54.98       81.47     22.69 o 
   2  11   8      278.00      324.66     37.75 o 
   3  11   8       12.14       33.70     23.91 o 
   4  11   8       78.58       98.84     24.08 o 
   5  11   8       17.32       11.71     17.71 o 
   6  11   8       36.64       31.74     17.32 o 
   7  11   8      508.21      510.10     46.53 o 
   0  12   8       19.34       14.52     19.24 o 
   1  12   8      608.31      653.68     53.29 o 
   2  12   8        4.72        7.81     16.93 o 
   3  12   8        3.47        9.30     30.65 o 
   4  12   8      289.63      291.49     37.79 o 
  -2  -6   9       27.34       44.85     32.39 o 
  -1  -6   9      195.31      192.61     42.97 o 
   0  -6   9       57.11       47.62     32.46 o 
   1  -6   9      622.84      591.77     70.98 o 
   2  -6   9        0.27        0.00     24.46 o 
   3  -6   9       21.22       21.29     30.26 o 
   4  -6   9      230.61      217.39     43.75 o 
   5  -6   9       24.27       20.33     27.29 o 
  -3  -5   9       78.85       28.78     28.65 o 
  -2  -5   9      367.90      297.66     52.20 o 
  -1  -5   9      120.75      200.29     44.59 o 
   0  -5   9      126.87      128.79     34.46 o 
   1  -5   9      164.65      192.67     42.59 o 
   2  -5   9      208.68      189.90     42.97 o 
   3  -5   9      132.94      148.22     36.78 o 
   4  -5   9      433.01      353.92     53.04 o 
   5  -5   9      126.06      114.66     36.39 o 
   6  -5   9      649.60      553.83     67.17 o 
  -5  -4   9      100.81      122.41     41.62 o 
  -4  -4   9       24.98        0.00     29.94 o 
  -3  -4   9      523.62      449.42     60.59 o 
  -2  -4   9       83.40       64.40     25.81 o 
  -1  -4   9      146.00      106.21     30.91 o 
   0  -4   9     1203.29     1114.81     88.21 o 
   1  -4   9      272.19      247.97     43.23 o 
   2  -4   9        5.67       12.39     20.26 o 
   3  -4   9      210.71      190.74     40.84 o 
   4  -4   9        4.13       17.87     25.87 o 
   5  -4   9     1582.82     1451.25    101.50 o 
   6  -4   9        0.49        5.48     17.94 o 
   7  -4   9        8.16        0.00     21.55 o 
   8  -4   9      282.65      272.69     45.94 o 
  -5  -3   9       64.26       36.07     27.75 o 
  -4  -3   9       15.38       10.71     26.00 o 
  -3  -3   9      677.22      632.55     67.56 o 
  -2  -3   9      268.37      260.23     46.27 o 
  -1  -3   9       60.98       52.52     29.49 o 
   0  -3   9      100.08       68.98     31.55 o 
   1  -3   9      115.94      131.18     34.20 o 
   2  -3   9      424.10      470.39     57.49 o 
   3  -3   9       13.57       23.42     20.26 o 
   4  -3   9        7.17        0.00     16.71 o 
   5  -3   9      620.77      594.60     81.40 o 
   6  -3   9      440.62      468.33     35.04 o 
   7  -3   9      418.67      484.07     41.17 o 
   8  -3   9        5.87        5.85     11.35 o 
   9  -3   9       47.70       53.03     17.37 o 
  -6  -2   9       26.00       58.59     35.17 o 
  -5  -2   9        2.69       20.00     26.20 o 
  -4  -2   9      598.93      672.04     69.17 o 
  -3  -2   9      215.35      289.46     45.30 o 
  -2  -2   9        4.90        0.00     28.00 o 
  -1  -2   9      305.29      231.71     40.78 o 
   0  -2   9      267.46      245.13     41.62 o 
   1  -2   9      725.76      781.21     69.11 o 
   2  -2   9      150.02       95.37     29.88 o 
   3  -2   9       13.95       16.96      7.98 o 
   4  -2   9      690.71      714.21     42.94 o 
   5  -2   9      282.19      306.08     30.94 o 
   6  -2   9      208.77      195.48     22.53 o 
   7  -2   9      287.69      302.23     28.92 o 
   8  -2   9        9.23       24.03     13.85 o 
   9  -2   9      202.43      188.16     25.56 o 
  -6  -1   9       99.86      106.21     35.36 o 
  -5  -1   9      880.69      936.40     81.43 o 
  -4  -1   9      259.45      296.43     49.56 o 
  -3  -1   9      233.62      239.71     44.91 o 
  -2  -1   9      801.57      806.51     71.49 o 
  -1  -1   9       12.32        0.00     24.84 o 
   0  -1   9       22.22        0.26     25.94 o 
   1  -1   9      298.57      333.60     45.75 o 
   2  -1   9      252.83      261.62     20.33 o 
   3  -1   9     2385.44     2562.01     69.15 o 
   4  -1   9        0.67        0.58      8.17 o 
   5  -1   9      527.34      497.17     39.65 o 
   6  -1   9     1082.58     1167.22     52.19 o 
   7  -1   9      390.94      431.89     33.06 o 
   8  -1   9       29.00       33.09     14.71 o 
   9  -1   9      193.42      208.96     36.42 o 
  10  -1   9      117.55      121.05     31.81 o 
  -7   0   9        5.49       15.09     18.41 o 
  -6   0   9       16.71       64.32     22.39 o 
  -5   0   9      182.60      183.25     41.30 o 
  -4   0   9      413.23      427.72     30.75 o 
  -3   0   9      633.88      640.58     57.17 o 
  -2   0   9       94.45      106.27     14.01 o 
  -1   0   9      230.19      225.41     14.54 o 
   0   0   9      169.60      157.51     35.23 o 
   1   0   9        8.56       15.59      8.03 o 
   2   0   9      138.96      130.05     27.20 o 
   3   0   9      343.24      319.15     20.30 o 
   4   0   9     2490.94     2485.89     71.20 o 
   5   0   9      721.12      797.28     39.96 o 
   6   0   9      724.99      814.44     42.02 o 
   7   0   9      398.68      399.63     31.09 o 
   8   0   9      729.20      699.57     42.07 o 
   9   0   9      216.02      229.81     25.40 o 
  10   0   9       45.28       47.88     25.75 o 
  -7   1   9      244.58      206.74     22.90 o 
  -6   1   9      461.39      483.16     31.81 o 
  -5   1   9       10.66        8.11     11.95 o 
  -4   1   9        1.81       18.93     12.51 o 
  -3   1   9      652.06      638.76     60.75 o 
  -2   1   9       97.66      130.67     17.07 o 
  -1   1   9      266.86      270.60     13.63 o 
   0   1   9      553.15      537.11     19.05 o 
   1   1   9      482.45      481.73     20.90 o 
   2   1   9     1121.60     1143.31     49.45 o 
   3   1   9      126.23      123.33     11.43 o 
   4   1   9      151.05      165.90     18.33 o 
   5   1   9     1439.22     1460.50     54.89 o 
   6   1   9      327.37      333.27     27.60 o 
   7   1   9      328.07      328.33     45.85 o 
   8   1   9      284.66      273.87     26.07 o 
   9   1   9       32.59       31.81     19.81 o 
  10   1   9      454.41      416.06     52.33 o 
  11   1   9        3.72       25.94     24.97 o 
  -7   2   9      167.53      170.63     49.20 o 
  -6   2   9      116.95      169.15     20.28 o 
  -5   2   9      169.13      137.40     23.17 o 
  -4   2   9      193.22      219.99     25.12 o 
  -3   2   9        0.09       20.28     18.94 o 
  -2   2   9       17.29       19.89     12.57 o 
  -1   2   9       47.53       35.13     12.73 o 
   0   2   9       70.98       79.64     17.89 o 
   1   2   9      940.69      999.84     25.90 o 
   2   2   9      322.18      324.83     15.16 o 
   3   2   9       36.43       29.29     14.23 o 
   4   2   9      658.49      606.68     33.86 o 
   5   2   9       85.00      105.55     20.42 o 
   6   2   9        0.12        0.00     11.65 o 
   7   2   9     1166.96     1135.33     50.72 o 
   8   2   9       56.37       65.83     18.39 o 
   9   2   9      783.79      647.32     61.23 o 
  10   2   9       29.63       25.68     18.58 o 
  11   2   9      129.92      131.18     36.01 o 
  -7   3   9      265.33      289.01     46.39 o 
  -6   3   9      142.28      203.61     25.68 o 
  -5   3   9      200.34      185.10     23.64 o 
  -4   3   9      163.77      149.81     54.75 o 
  -3   3   9       16.83       20.26     13.68 o 
  -2   3   9     1228.92     1308.74     56.32 o 
  -1   3   9       30.67       32.52     13.37 o 
   0   3   9      153.43      119.65     18.28 o 
   1   3   9      693.11      735.45     43.30 o 
   2   3   9      324.28      315.17     31.18 o 
   3   3   9      411.95      403.26     28.67 o 
   4   3   9     1213.40     1152.96     48.58 o 
   5   3   9      423.54      410.30     29.14 o 
   6   3   9     1413.65     1396.22     54.94 o 
   7   3   9       70.23       98.67     17.25 o 
   8   3   9       82.23      110.03     20.97 o 
   9   3   9        6.33        0.58     18.45 o 
  10   3   9      226.66      234.68     40.52 o 
  11   3   9      162.61      177.06     40.26 o 
  -7   4   9       24.30       60.20     26.26 o 
  -6   4   9       20.56       35.75     19.94 o 
  -5   4   9      572.93      539.48     37.00 o 
  -4   4   9      194.08      184.03     33.68 o 
  -3   4   9      709.26      737.62     46.20 o 
  -2   4   9       73.47       88.67     19.55 o 
  -1   4   9        1.89        0.00     12.65 o 
   0   4   9     1219.37     1159.26     52.18 o 
   1   4   9       13.31        6.33     12.42 o 
   2   4   9       19.23       47.72     15.31 o 
   3   4   9      961.73      930.86     38.89 o 
   4   4   9        6.35       19.55     14.22 o 
   5   4   9      193.71      199.84     23.46 o 
   6   4   9        8.75       20.76     35.72 o 
   7   4   9      236.52      238.64     24.03 o 
   8   4   9     2031.31     2220.83     75.67 o 
   9   4   9        0.15        5.74     16.71 o 
  10   4   9        0.07        4.58     20.78 o 
  11   4   9      754.28      885.94     80.14 o 
  -7   5   9       35.06       39.36     23.42 o 
  -6   5   9      498.28      397.09     55.23 o 
  -5   5   9        4.08        7.81     21.36 o 
  -4   5   9      449.38      451.86     31.04 o 
  -3   5   9     1954.57     2120.45    111.05 o 
  -2   5   9      288.83      272.49     39.75 o 
  -1   5   9      136.20       80.27     20.84 o 
   0   5   9      224.36      231.98     39.55 o 
   1   5   9      602.15      549.98     36.48 o 
   2   5   9     1616.21     1664.15     62.98 o 
   3   5   9      103.36      112.28     19.56 o 
   4   5   9     1078.02     1074.15     39.72 o 
   5   5   9      288.59      259.54     25.54 o 
   6   5   9      308.57      325.51     22.63 o 
   7   5   9      225.67      223.39     18.75 o 
   8   5   9      484.70      503.48     36.16 o 
   9   5   9      432.48      449.23     54.72 o 
  10   5   9      457.78      454.00     56.59 o 
  11   5   9       38.82       59.62     33.36 o 
  -6   6   9      197.17      247.20     46.91 o 
  -5   6   9       87.64       36.59     24.13 o 
  -4   6   9      569.97      629.00     65.30 o 
  -3   6   9       25.86        0.52     19.29 o 
  -2   6   9      230.70      252.30     39.68 o 
  -1   6   9      193.24      224.23     37.81 o 
   0   6   9       37.59        6.71     20.97 o 
   1   6   9       14.67       48.07     25.81 o 
   2   6   9      378.09      461.17     48.59 o 
   3   6   9      348.00      339.47     41.75 o 
   4   6   9      768.92      775.45     61.40 o 
   5   6   9      137.41      176.82     25.15 o 
   6   6   9        0.31        0.00     13.09 o 
   7   6   9      634.31      549.96     38.75 o 
   8   6   9      114.10      150.01     21.77 o 
   9   6   9      207.20      239.32     26.39 o 
  10   6   9      485.51      525.24     63.30 o 
  -6   7   9        1.72       17.49     15.34 o 
  -5   7   9       42.62       36.16     38.94 o 
  -4   7   9      210.89      192.67     41.75 o 
  -3   7   9      283.99      258.36     45.30 o 
  -2   7   9      447.10      605.25     62.85 o 
  -1   7   9      375.93      352.57     48.72 o 
   0   7   9      302.99      228.29     40.01 o 
   1   7   9       89.50      102.40     31.23 o 
   2   7   9       91.45      103.27     22.05 o 
   3   7   9      796.69      734.51     45.60 o 
   4   7   9      362.20      379.87     34.12 o 
   5   7   9        8.21        5.63     16.85 o 
   6   7   9      202.80      249.78     28.50 o 
   7   7   9      266.86      306.43     30.95 o 
   8   7   9        8.81        6.51     12.56 o 
   9   7   9     1348.44     1342.15     63.04 o 
  10   7   9      293.13      244.10     44.59 o 
  -5   8   9      141.34      170.85     45.10 o 
  -4   8   9      572.64      584.29     47.60 o 
  -3   8   9      109.91       88.18     22.27 o 
  -2   8   9      694.49      714.80     49.90 o 
  -1   8   9      101.68      103.11     22.78 o 
   0   8   9      242.41      208.21     38.81 o 
   1   8   9       15.37       30.05     18.19 o 
   2   8   9       55.28       55.73     16.93 o 
   3   8   9      714.33      694.09     46.85 o 
   4   8   9      278.72      336.01     33.01 o 
   5   8   9       78.23       55.22     22.15 o 
   6   8   9     1024.84     1036.03     57.48 o 
   7   8   9      242.55      237.44     54.75 o 
   8   8   9       98.60      102.83     20.55 o 
   9   8   9       22.57       34.54     16.81 o 
  -4   9   9      133.74      190.80     30.48 o 
  -3   9   9      511.61      585.03     48.19 o 
  -2   9   9        7.42        7.44     14.19 o 
  -1   9   9       30.81       33.70     18.23 o 
   0   9   9      511.32      503.95     43.55 o 
   1   9   9      205.61      204.46     30.12 o 
   2   9   9      445.41      442.13     39.84 o 
   3   9   9      151.79      161.79     27.25 o 
   4   9   9      641.23      690.78     48.00 o 
   5   9   9      318.07      287.54     32.71 o 
   6   9   9      196.53      232.39     49.04 o 
   7   9   9       10.37        9.23     24.39 o 
   8   9   9      200.55      167.63     27.16 o 
   9   9   9       92.25       92.26     39.84 o 
  -3  10   9        0.88        2.55     19.33 o 
  -2  10   9      151.48      151.63     28.07 o 
  -1  10   9      529.56      570.62    106.82 o 
   0  10   9       71.77       32.30     40.39 o 
   1  10   9        7.25       20.41     19.39 o 
   2  10   9      631.75      554.54     45.44 o 
   3  10   9      330.44      298.30     42.46 o 
   4  10   9        2.95       27.03     47.59 o 
   5  10   9      112.03      139.24     24.82 o 
   6  10   9      254.06      215.90     24.28 o 
   7  10   9      697.76      651.78     50.39 o 
   8  10   9        5.19       21.34     17.49 o 
  -2  11   9       58.59       43.80     40.17 o 
  -1  11   9      159.36      196.25     31.82 o 
   0  11   9        4.64       16.28     17.05 o 
   1  11   9      274.59      415.24     61.72 o 
   2  11   9        0.24       18.85     19.91 o 
   3  11   9        2.06       15.16     20.26 o 
   4  11   9       36.30       52.04     32.26 o 
   5  11   9       11.28        0.00     16.74 o 
   6  11   9      156.38      169.68     23.81 o 
   1  12   9       84.75       46.13     21.58 o 
   2  12   9       59.89       61.14     22.02 o 
   3  12   9      154.65      129.33     26.14 o 
  -1  -5  10       19.43        4.65     19.49 o 
   0  -5  10      489.05      454.33     63.82 o 
   1  -5  10       85.49       54.85     30.33 o 
   2  -5  10       34.19        7.94     20.71 o 
   3  -5  10      227.72      245.13     46.39 o 
   4  -5  10      400.12      429.10     61.17 o 
   5  -5  10      106.03       33.62     27.49 o 
  -3  -4  10      284.73      277.14     50.72 o 
  -2  -4  10       90.34       96.08     37.23 o 
  -1  -4  10      323.32      302.76     53.56 o 
   0  -4  10        0.60       78.53     36.13 o 
   1  -4  10        6.37        0.00     25.62 o 
   2  -4  10      255.38      276.75     47.43 o 
   3  -4  10       85.10       98.98     36.39 o 
   4  -4  10      305.96      321.53     52.52 o 
   5  -4  10     1057.41     1024.86     90.08 o 
   6  -4  10      102.95      118.99     33.81 o 
   7  -4  10      200.97      173.83     40.91 o 
  -4  -3  10      171.39      200.03     44.01 o 
  -3  -3  10       35.25       20.26     28.52 o 
  -2  -3  10       12.09       11.61     26.00 o 
  -1  -3  10      348.62      320.95     51.75 o 
   0  -3  10      439.36      472.07     61.88 o 
   1  -3  10       61.16       92.66     33.68 o 
   2  -3  10      549.86      540.66     64.20 o 
   3  -3  10      261.35      228.03     42.46 o 
   4  -3  10      671.03      755.79     72.91 o 
   5  -3  10      174.61      101.69     35.23 o 
   6  -3  10       14.63        8.97     19.10 o 
   7  -3  10      267.07      273.44     37.10 o 
   8  -3  10      128.43      147.92     24.00 o 
  -5  -2  10      225.89      320.18     56.78 o 
  -4  -2  10       88.39       51.04     31.75 o 
  -3  -2  10       88.10       49.94     25.36 o 
  -2  -2  10      461.96      498.01     61.30 o 
  -1  -2  10       94.80       73.43     33.88 o 
   0  -2  10       70.14       48.98     24.78 o 
   1  -2  10     1356.43     1374.27     96.21 o 
   2  -2  10       64.23      150.86     38.91 o 
   3  -2  10        3.65       20.58     24.46 o 
   4  -2  10      313.76      262.36     44.33 o 
   5  -2  10        1.75       21.47     26.55 o 
   6  -2  10      412.59      483.35     34.88 o 
   7  -2  10        9.73       12.07     12.90 o 
   8  -2  10       56.93       87.79     25.84 o 
   9  -2  10      678.65      677.49     47.28 o 
  -5  -1  10      362.80      415.93     60.78 o 
  -4  -1  10        6.12       47.94     32.84 o 
  -3  -1  10      411.71      470.84     59.75 o 
  -2  -1  10        7.12       19.94     31.17 o 
  -1  -1  10        1.42       16.97     33.10 o 
   0  -1  10      639.48      592.35     63.88 o 
   1  -1  10        3.46        0.00     31.88 o 
   2  -1  10       26.06       79.69     32.91 o 
   3  -1  10      297.36      343.82     23.04 o 
   4  -1  10       22.54       23.04     10.40 o 
   5  -1  10     1185.28     1136.05     50.29 o 
   6  -1  10       67.33       52.56     28.36 o 
   7  -1  10        2.35       11.55     11.47 o 
   8  -1  10      385.48      358.87     32.66 o 
   9  -1  10      220.93      192.43     65.27 o 
  -6   0  10      738.84      645.97     73.69 o 
  -5   0  10      299.11      308.05     53.75 o 
  -4   0  10       26.39       35.42     29.10 o 
  -3   0  10      561.94      596.41     67.69 o 
  -2   0  10      240.89      216.74     46.59 o 
  -1   0  10      256.30      287.72     49.49 o 
   0   0  10      389.77      409.42     53.75 o 
   1   0  10      525.39      488.33     58.14 o 
   2   0  10      880.30      932.26     35.57 o 
   3   0  10        7.95        3.25      7.45 o 
   4   0  10      221.20      197.03     22.58 o 
   5   0  10      512.21      542.80     34.15 o 
   6   0  10      184.68      181.50     22.37 o 
   7   0  10      563.56      588.91     38.68 o 
   8   0  10      286.35      297.38     28.92 o 
   9   0  10      505.06      519.71     38.51 o 
  10   0  10      972.02      930.59     79.62 o 
  -6   1  10      102.92      163.91     28.62 o 
  -5   1  10      299.58      321.66     52.27 o 
  -4   1  10      847.91      791.22     77.50 o 
  -3   1  10        2.34        4.71     28.13 o 
  -2   1  10       82.04       88.46     15.10 o 
  -1   1  10      967.77      915.11     51.81 o 
   0   1  10       27.71       16.98      9.10 o 
   1   1  10      180.48      227.52     38.26 o 
   2   1  10       54.75       72.43     12.96 o 
   3   1  10       23.97       41.73     11.36 o 
   4   1  10     1011.36     1035.88     45.80 o 
   5   1  10       15.65       12.15     11.13 o 
   6   1  10       44.65       64.24     24.33 o 
   7   1  10     1366.56     1373.16     58.50 o 
   8   1  10      220.96      208.60     24.68 o 
   9   1  10      331.49      336.76     45.75 o 
  10   1  10      137.13      185.96     38.65 o 
  -6   2  10      261.23      205.09     52.91 o 
  -5   2  10       89.22       95.77     20.43 o 
  -4   2  10      187.39      167.20     23.66 o 
  -3   2  10       42.04       67.47     17.67 o 
  -2   2  10      264.87      341.46     28.45 o 
  -1   2  10      314.26      319.26     25.82 o 
   0   2  10     1029.68     1055.63     32.91 o 
   1   2  10      995.19     1133.83     33.67 o 
   2   2  10        1.54        3.51     11.10 o 
   3   2  10      260.66      335.58     34.78 o 
   4   2  10      734.97      738.07     70.40 o 
   5   2  10      160.57      157.93     37.49 o 
   6   2  10      458.99      473.94     33.27 o 
   7   2  10       36.59       42.33     14.70 o 
   8   2  10      227.05      222.41     32.26 o 
   9   2  10      973.65     1044.29     78.79 o 
  10   2  10        5.60        0.00     18.13 o 
  -6   3  10        1.44        1.04     14.35 o 
  -5   3  10      561.14      569.19     48.39 o 
  -4   3  10       15.58        0.00     14.07 o 
  -3   3  10        6.58       24.45     14.82 o 
  -2   3  10      265.52      290.71     28.28 o 
  -1   3  10        7.44       17.01     17.87 o 
   0   3  10     1782.11     1631.50     60.16 o 
   1   3  10        3.80        0.00     10.50 o 
   2   3  10      121.29      129.57     24.26 o 
   3   3  10      702.33      747.59     40.09 o 
   4   3  10        7.64       25.33     12.11 o 
   5   3  10       22.08       58.93     23.10 o 
   6   3  10      477.55      474.26     34.09 o 
   7   3  10        3.52       14.87     11.57 o 
   8   3  10      958.71      918.82     77.75 o 
   9   3  10       25.23       40.84     20.78 o 
  10   3  10       13.47        0.00     19.94 o 
  -6   4  10      264.65      309.14     47.23 o 
  -5   4  10       82.15       78.01     28.07 o 
  -4   4  10       10.08       15.42     16.78 o 
  -3   4  10      387.64      387.07     34.78 o 
  -2   4  10       52.63       49.41     18.40 o 
  -1   4  10      471.75      470.34     35.19 o 
   0   4  10      277.82      267.75     27.13 o 
   1   4  10       75.80       88.30     18.15 o 
   2   4  10      727.20      646.22     37.78 o 
   3   4  10       63.34       86.39     25.57 o 
   4   4  10       51.35       58.43     21.29 o 
   5   4  10     1024.20     1030.59     60.82 o 
   6   4  10      183.42      167.32     21.45 o 
   7   4  10       98.29      144.21     42.26 o 
   8   4  10      494.85      542.58     38.06 o 
   9   4  10       24.48       31.10     24.65 o 
  10   4  10      485.39      507.17     60.01 o 
  -6   5  10      256.40      216.42     42.01 o 
  -5   5  10      105.34       96.34     29.42 o 
  -4   5  10      379.44      383.86     50.07 o 
  -3   5  10        6.32      160.93     40.39 o 
  -2   5  10       46.97       40.39     21.42 o 
  -1   5  10     2360.07     2325.26    157.54 o 
   0   5  10      934.05      876.42     48.32 o 
   1   5  10      130.52      154.02     21.86 o 
   2   5  10      323.89      371.09     31.24 o 
   3   5  10        1.64       15.33     13.16 o 
   4   5  10      226.54      217.51     31.16 o 
   5   5  10        3.13        8.34     13.22 o 
   6   5  10       11.95       31.53     17.33 o 
   7   5  10      657.51      701.43     33.89 o 
   8   5  10       52.15       50.05     16.54 o 
   9   5  10        1.09       16.71     17.74 o 
  10   5  10      294.44      230.68     43.55 o 
  -5   6  10        0.89        8.52     22.33 o 
  -4   6  10      435.78      422.90     55.17 o 
  -3   6  10      192.16      232.03     43.62 o 
  -2   6  10      690.55      710.43     65.11 o 
  -1   6  10       99.16       92.79     28.78 o 
   0   6  10     1044.44     1191.92     80.46 o 
   1   6  10      696.59      762.76     63.49 o 
   2   6  10        1.38        0.00     18.52 o 
   3   6  10        8.34        0.00     17.78 o 
   4   6  10     1018.51      993.12     41.20 o 
   5   6  10      156.26      199.86     66.17 o 
   6   6  10      849.05      739.70     47.45 o 
   7   6  10       39.91       45.56     14.75 o 
   8   6  10       35.12       53.94     16.03 o 
   9   6  10      933.38      939.62     80.14 o 
  10   6  10        5.59       14.58     25.29 o 
  -5   7  10      178.19      219.39     44.46 o 
  -4   7  10      121.72      189.77     42.85 o 
  -3   7  10       13.28       86.40     34.20 o 
  -2   7  10      238.12      208.68     39.75 o 
  -1   7  10      286.83      239.97     41.43 o 
   0   7  10      538.75      627.38     62.46 o 
   1   7  10      662.68      587.70     57.94 o 
   2   7  10       41.10       24.00     22.71 o 
   3   7  10       38.33       52.92     17.27 o 
   4   7  10       50.82       67.14     26.84 o 
   5   7  10      165.25      189.15     21.13 o 
   6   7  10      277.74      282.08     31.05 o 
   7   7  10        0.88        2.78     13.44 o 
   8   7  10      456.93      427.61     37.05 o 
   9   7  10      474.60      427.94     36.88 o 
  10   7  10       75.29       86.85     29.10 o 
  -4   8  10      163.16      213.71     54.43 o 
  -3   8  10      313.79      327.46     37.82 o 
  -2   8  10        8.05       27.86     18.58 o 
  -1   8  10        8.67        6.12     18.94 o 
   0   8  10      405.69      502.83     54.20 o 
   1   8  10      216.24      192.41     27.82 o 
   2   8  10       22.26       23.30     16.68 o 
   3   8  10       53.30       43.45     19.58 o 
   4   8  10      212.29      230.87     38.43 o 
   5   8  10      449.33      503.71     33.41 o 
   6   8  10       51.30       59.00     38.43 o 
   7   8  10       22.30       36.08     16.32 o 
   8   8  10      176.28      209.67     28.78 o 
   9   8  10      169.26      186.50     27.12 o 
  -3   9  10       72.98       65.09     25.39 o 
  -2   9  10      105.54      153.19     27.70 o 
  -1   9  10      748.05      769.75     54.27 o 
   0   9  10        1.50       15.99     17.89 o 
   1   9  10        2.66       35.60     19.40 o 
   2   9  10      460.13      534.72     43.95 o 
   3   9  10        0.64        8.77     13.85 o 
   4   9  10     1429.44     1339.17     69.03 o 
   5   9  10       60.00       71.85     21.07 o 
   6   9  10      204.64      222.09     30.47 o 
   7   9  10      498.50      510.89     43.12 o 
   8   9  10        3.34       52.65     22.65 o 
  -2  10  10        1.67        0.00     23.16 o 
  -1  10  10      231.95      254.42     57.27 o 
   0  10  10      167.39      159.72     28.34 o 
   1  10  10      398.48      370.89     40.31 o 
   2  10  10       13.65       40.78     19.10 o 
   3  10  10       22.40       25.68     18.23 o 
   4  10  10       10.80        5.89     16.85 o 
   5  10  10      299.64      251.97     46.49 o 
   6  10  10      104.19      122.46     33.98 o 
   7  10  10       92.26      100.10     23.75 o 
  -1  11  10        0.21       15.27     44.01 o 
   0  11  10      290.40      301.07     43.10 o 
   1  11  10      114.32      172.17     34.26 o 
   2  11  10      183.78      167.77     31.00 o 
   3  11  10      236.30      310.03     56.43 o 
   4  11  10       14.45       34.45     24.71 o 
   5  11  10        6.01       21.55     16.73 o 
   6  11  10      779.63      935.37     60.67 o 
  -1  -4  11      358.88      336.70     57.56 o 
   0  -4  11      151.05      132.92     42.78 o 
   1  -4  11      183.36      242.62     49.04 o 
   2  -4  11       46.40      106.02     42.52 o 
   3  -4  11      181.73      167.96     41.94 o 
   4  -4  11      257.35      281.91     52.01 o 
   5  -4  11        3.28        0.00     20.13 o 
  -2  -3  11      307.10      411.74     62.98 o 
  -1  -3  11       26.13        1.23     22.33 o 
   0  -3  11       33.82        0.00     31.42 o 
   1  -3  11      338.08      443.23     63.17 o 
   2  -3  11       52.43       24.26     26.46 o 
   3  -3  11      180.81      134.02     39.17 o 
   4  -3  11       73.90       72.79     30.97 o 
   5  -3  11      104.75      129.50     36.59 o 
   6  -3  11      473.92      477.88     62.01 o 
  -3  -2  11      184.12      239.52     49.43 o 
  -2  -2  11       10.41       12.00     26.52 o 
  -1  -2  11       95.13      117.57     36.52 o 
   0  -2  11      762.24      822.70     80.72 o 
   1  -2  11       26.67        8.45     27.36 o 
   2  -2  11       57.69      107.05     34.20 o 
   3  -2  11      901.32      934.46     83.11 o 
   4  -2  11        9.91       57.56     32.84 o 
   5  -2  11       72.65       65.04     27.29 o 
   6  -2  11      313.62      345.60     52.91 o 
   7  -2  11      128.08      145.25     36.33 o 
   8  -2  11      604.71      579.80     43.12 o 
  -4  -1  11        2.46       43.23     32.46 o 
  -3  -1  11      717.98      817.99     82.40 o 
  -2  -1  11      162.48      199.00     46.33 o 
  -1  -1  11      444.26      456.00     60.78 o 
   0  -1  11       46.86       81.11     36.33 o 
   1  -1  11      136.07      127.76     38.26 o 
   2  -1  11      857.92      948.79     82.72 o 
   3  -1  11      137.64      149.64     37.94 o 
   4  -1  11       27.12       23.10     24.26 o 
   5  -1  11       64.50       98.98     32.33 o 
   6  -1  11      105.89      103.92     18.52 o 
   7  -1  11      217.47      224.34     33.33 o 
   8  -1  11       33.05       27.01     22.87 o 
  -5   0  11       35.56       75.95     35.55 o 
  -4   0  11      173.17      235.71     47.75 o 
  -3   0  11       16.23       89.63     35.23 o 
  -2   0  11       23.38       21.23     27.17 o 
  -1   0  11      423.16      378.25     57.82 o 
   0   0  11        4.44       23.55     30.00 o 
   1   0  11      320.61      345.21     52.39 o 
   2   0  11      343.82      322.31     48.98 o 
   3   0  11      299.49      256.43     45.49 o 
   4   0  11       55.24       79.14     33.17 o 
   5   0  11        0.44        0.00      9.47 o 
   6   0  11      234.19      232.80     25.33 o 
   7   0  11      271.00      278.22     28.63 o 
   8   0  11      362.82      354.00     32.90 o 
   9   0  11      462.30      413.16     36.20 o 
  -5   1  11      241.75      194.42     46.20 o 
  -4   1  11      295.10      316.56     55.36 o 
  -3   1  11      227.18      196.09     45.49 o 
  -2   1  11     1640.43     1638.38    111.44 o 
  -1   1  11        7.53       27.29     25.81 o 
   0   1  11       28.46       49.81     32.20 o 
   1   1  11     1241.70     1334.65     94.92 o 
   2   1  11      359.46      368.87     29.20 o 
   3   1  11      357.87      330.76     25.12 o 
   4   1  11     1370.26     1319.00     52.88 o 
   5   1  11        6.24        0.00      9.84 o 
   6   1  11      316.14      295.71     39.36 o 
   7   1  11       11.72       12.96     12.57 o 
   8   1  11       53.74       56.53     17.10 o 
   9   1  11     1202.26     1186.44     85.50 o 
  -5   2  11      249.87      214.42     45.88 o 
  -4   2  11      113.41      117.18     38.39 o 
  -3   2  11       48.39       53.49     37.10 o 
  -2   2  11      607.65      588.48     69.24 o 
  -1   2  11      855.28      904.39     82.92 o 
   0   2  11       28.51       72.53     36.01 o 
   1   2  11       10.51        9.35      6.50 o 
   2   2  11      118.09      128.14     20.52 o 
   3   2  11      618.38      558.28     46.20 o 
   4   2  11       24.24       40.63     13.67 o 
   5   2  11       19.42       31.58     12.45 o 
   6   2  11      233.24      272.73     26.60 o 
   7   2  11      117.87      106.05     19.77 o 
   8   2  11      235.20      229.63     25.93 o 
   9   2  11        0.45        1.87     16.65 o 
  10   2  11        5.54        0.13     18.84 o 
  -5   3  11        5.80        0.00     28.97 o 
  -4   3  11        1.02       11.90     14.09 o 
  -3   3  11      660.02      633.82     43.81 o 
  -2   3  11      259.50      235.88     35.04 o 
  -1   3  11      154.54      131.78     20.88 o 
   0   3  11     2450.03     2141.06     88.01 o 
   1   3  11       31.36       44.89     11.24 o 
   2   3  11      782.47      855.99     33.70 o 
   3   3  11       75.94       90.07     16.30 o 
   4   3  11        0.33        9.81     13.10 o 
   5   3  11      897.33      837.59     79.24 o 
   6   3  11       12.60       25.34     14.44 o 
   7   3  11      186.10      249.42     32.88 o 
   8   3  11     2295.31     2247.85     79.45 o 
   9   3  11        4.37        0.00     14.91 o 
  10   3  11       36.79       43.94     24.39 o 
  -5   4  11      199.07      287.20     45.75 o 
  -4   4  11       22.42       30.65     20.39 o 
  -3   4  11       43.25       32.32     16.83 o 
  -2   4  11        9.26       13.81     15.80 o 
  -1   4  11     1130.42     1043.80     53.26 o 
   0   4  11       29.35       61.88     17.98 o 
   1   4  11        8.27        6.71     12.25 o 
   2   4  11      124.50      176.11     17.51 o 
   3   4  11       27.33       15.68      9.45 o 
   4   4  11      424.10      433.74     33.19 o 
   5   4  11       18.89        5.13     24.29 o 
   6   4  11        6.09       29.80     15.48 o 
   7   4  11      646.42      634.30     41.04 o 
   8   4  11       33.98       46.78     25.94 o 
   9   4  11        6.42       22.20     21.23 o 
  10   4  11       28.86       62.59     26.71 o 
  -5   5  11       77.18      117.82     35.23 o 
  -4   5  11      650.63      643.84     64.40 o 
  -3   5  11       48.73       67.11     26.91 o 
  -2   5  11      672.13      650.01     46.07 o 
  -1   5  11        8.79        0.00     13.62 o 
   0   5  11       12.38        0.00     29.26 o 
   1   5  11      416.76      393.92     33.80 o 
   2   5  11        6.97        1.39     17.58 o 
   3   5  11      566.62      540.71     30.34 o 
   4   5  11      817.09      872.11     48.35 o 
   5   5  11       87.64       88.39     19.49 o 
   6   5  11      405.99      439.10     35.09 o 
   7   5  11       96.67      135.53     21.27 o 
   8   5  11      121.73       94.00     19.73 o 
   9   5  11      200.23      197.90     39.75 o 
  10   5  11       12.47       18.91     19.68 o 
  -5   6  11      267.11      321.53     49.81 o 
  -4   6  11       33.68       21.42     24.26 o 
  -3   6  11       10.12       11.68     19.94 o 
  -2   6  11      808.62      746.24     67.04 o 
  -1   6  11      166.13      146.41     32.46 o 
   0   6  11      980.77      807.86     67.04 o 
   1   6  11       61.71       66.78     34.68 o 
   2   6  11      716.04      622.96     42.45 o 
   3   6  11     1827.01     1720.17     69.04 o 
   4   6  11      129.56      157.59     19.18 o 
   5   6  11      126.99      120.92     22.54 o 
   6   6  11      388.24      452.65     36.05 o 
   7   6  11       76.14       59.01     13.46 o 
   8   6  11      286.37      339.60     33.37 o 
   9   6  11      385.91      342.63     51.30 o 
  10   6  11       12.49       26.58     21.23 o 
  -4   7  11      170.91      151.83     39.55 o 
  -3   7  11      286.00      301.92     47.49 o 
  -2   7  11        6.81       20.13     24.07 o 
  -1   7  11       36.09       66.14     27.62 o 
   0   7  11      290.63      281.66     45.49 o 
   1   7  11       57.72      104.21     32.07 o 
   2   7  11      242.10      250.81     40.39 o 
   3   7  11     1163.23     1202.70     82.33 o 
   4   7  11      164.89      160.44     47.65 o 
   5   7  11      209.62      229.01     44.56 o 
   6   7  11       60.68       61.75     18.32 o 
   7   7  11        5.95        5.59     12.94 o 
   8   7  11      691.60      671.61     47.25 o 
   9   7  11        0.70        6.12     11.70 o 
  -3   8  11        6.47        0.00     25.36 o 
  -2   8  11       31.81       17.23     23.87 o 
  -1   8  11      513.08      534.98     64.01 o 
   0   8  11        6.82        0.00     23.29 o 
   1   8  11       17.38       24.51     19.03 o 
   2   8  11      861.39      932.97     57.00 o 
   3   8  11      160.56      149.71     26.55 o 
   4   8  11      278.35      240.55     30.06 o 
   5   8  11      291.19      318.29     28.59 o 
   6   8  11      153.01      178.15     28.27 o 
   7   8  11      125.15      120.06     22.75 o 
   8   8  11        7.56        0.00     14.39 o 
   9   8  11        0.55        4.29     14.67 o 
  -3   9  11        0.56       13.83     18.74 o 
  -2   9  11       28.94        7.19     22.84 o 
  -1   9  11      285.54      371.95     83.88 o 
   0   9  11       14.41       56.52     22.11 o 
   1   9  11      616.72      643.03     49.99 o 
   2   9  11        2.38        0.00     15.55 o 
   3   9  11        0.41       34.81     51.43 o 
   4   9  11      950.54      890.63     56.92 o 
   5   9  11      134.94      129.16     21.39 o 
   6   9  11       44.66       67.77     38.46 o 
   7   9  11        8.54       31.93     18.91 o 
   8   9  11       20.46       10.97     13.62 o 
  -1  10  11        9.76        0.40     13.70 o 
   0  10  11      140.42      195.77     38.72 o 
   1  10  11      141.32      152.11     31.36 o 
   2  10  11       76.71       69.75     21.95 o 
   3  10  11      574.71      615.08     50.43 o 
   4  10  11      106.97       65.87     22.76 o 
   5  10  11      108.43      140.56     27.54 o 
   6  10  11      305.08      373.95     40.94 o 
   7  10  11       23.38       19.33     17.98 o 
   1  11  11        3.08        0.00     17.10 o 
   2  11  11        0.95        1.17     17.48 o 
   3  11  11      197.99      211.74     32.41 o 
   4  11  11        0.38       10.33     28.04 o 
   0  -3  12      560.72      430.32     67.24 o 
   1  -3  12        3.40        8.32     29.94 o 
   2  -3  12       22.92       18.45     30.33 o 
   3  -3  12      279.24      249.33     47.43 o 
   4  -3  12        2.24        4.71     26.58 o 
  -2  -2  12      213.63      192.55     48.65 o 
  -1  -2  12       79.20      104.47     41.23 o 
   0  -2  12        6.95       12.58     32.20 o 
   1  -2  12       18.59       32.91     32.59 o 
   2  -2  12      423.34      441.68     62.14 o 
   3  -2  12       21.54       29.23     29.88 o 
   4  -2  12        2.36       50.14     34.71 o 
   5  -2  12      622.54      524.72     65.62 o 
   6  -2  12       95.84       89.69     32.97 o 
  -3  -1  12        1.93        0.00     29.68 o 
  -2  -1  12        0.25       20.58     35.17 o 
  -1  -1  12      618.47      574.34     70.98 o 
   0  -1  12       12.80        0.00     28.97 o 
   1  -1  12      211.58      204.10     44.01 o 
   2  -1  12      183.88      123.44     36.72 o 
   3  -1  12      150.21      163.77     39.94 o 
   4  -1  12      373.13      393.54     56.59 o 
   5  -1  12       66.19       30.20     26.97 o 
   6  -1  12        8.88       33.75     26.78 o 
   7  -1  12      310.47      326.82     52.65 o 
  -3   0  12       96.26      120.21     39.49 o 
  -2   0  12      451.28      525.50     69.49 o 
  -1   0  12       23.90        0.00     26.71 o 
   0   0  12        0.48        0.00     27.23 o 
   1   0  12      629.25      657.58     72.72 o 
   2   0  12       77.82       70.33     32.91 o 
   3   0  12      392.03      334.95     52.39 o 
   4   0  12      318.34      263.07     46.78 o 
   5   0  12      220.33      225.39     44.52 o 
   6   0  12       69.66       88.72     33.62 o 
   7   0  12       96.74      118.78     21.22 o 
   8   0  12        4.06        0.00     17.07 o 
  -4   1  12       26.94       11.87     25.10 o 
  -3   1  12      196.26      139.12     43.75 o 
  -2   1  12      254.90      329.73     59.36 o 
  -1   1  12      111.67      180.03     46.39 o 
   0   1  12      165.55      198.09     43.62 o 
   1   1  12       29.82       36.26     26.78 o 
   2   1  12        0.87        0.00     27.49 o 
   3   1  12      743.88      807.99     77.56 o 
   4   1  12       57.11       90.14     35.94 o 
   5   1  12       75.74       89.62     16.47 o 
   6   1  12      481.57      561.11     38.35 o 
   7   1  12        9.34        8.84     13.97 o 
   8   1  12       47.43       53.54     17.96 o 
  -4   2  12       13.34       17.03     34.71 o 
  -3   2  12      548.30      591.44     73.30 o 
  -2   2  12      122.62       74.33     38.07 o 
  -1   2  12       43.48      104.47     35.42 o 
   0   2  12      451.45      473.55     61.75 o 
   1   2  12      777.80      746.37     75.88 o 
   2   2  12     1471.04     1534.81    104.73 o 
   3   2  12        0.52        0.00     19.04 o 
   4   2  12      130.14      135.67     19.27 o 
   5   2  12      560.87      616.61     47.33 o 
   6   2  12       17.19        0.00     14.20 o 
   7   2  12        3.52        0.00     13.01 o 
   8   2  12      296.53      334.26     32.21 o 
   9   2  12       59.13       89.43     27.55 o 
  -4   3  12       29.54       30.39     28.71 o 
  -3   3  12       88.05      102.47     41.81 o 
  -2   3  12      109.56      111.05     38.01 o 
  -1   3  12      871.39      913.69     86.46 o 
   0   3  12      253.96      191.64     45.43 o 
   1   3  12       61.01       54.84     21.58 o 
   2   3  12      725.38      717.04     40.77 o 
   3   3  12       17.13       27.21     13.03 o 
   4   3  12      233.41      286.26     27.38 o 
   5   3  12      360.07      314.73     33.17 o 
   6   3  12       33.83       60.98     17.12 o 
   7   3  12      631.82      723.72     45.37 o 
   8   3  12      407.24      380.35     33.44 o 
   9   3  12      281.52      260.81     41.81 o 
  -4   4  12       27.76        4.71     33.81 o 
  -3   4  12       15.84       17.55     33.88 o 
  -2   4  12      458.65      405.97     42.52 o 
  -1   4  12      134.95      110.64     21.19 o 
   0   4  12      505.77      499.15     42.91 o 
   1   4  12      608.59      566.43     56.23 o 
   2   4  12       32.63       24.60      9.87 o 
   3   4  12      100.15      157.22     22.22 o 
   4   4  12      387.50      362.07     32.20 o 
   5   4  12      111.11      122.33     20.85 o 
   6   4  12      624.22      723.54     44.89 o 
   7   4  12       82.83      116.92     21.46 o 
   8   4  12      319.66      340.83     46.59 o 
   9   4  12        5.37       10.07     19.10 o 
  -4   5  12       67.08       66.66     25.81 o 
  -3   5  12       31.35        3.29     18.13 o 
  -2   5  12      465.79      491.01     55.85 o 
  -1   5  12       39.79       26.19     16.40 o 
   0   5  12      452.60      427.22     50.33 o 
   1   5  12      138.17      153.68     37.68 o 
   2   5  12       23.12        3.29     13.17 o 
   3   5  12      647.07      625.87     32.71 o 
   4   5  12      342.04      350.45     32.63 o 
   5   5  12      115.16      141.42     57.59 o 
   6   5  12      192.48      162.77     54.52 o 
   7   5  12       82.91       84.86     19.10 o 
   8   5  12      244.52      277.07     43.55 o 
   9   5  12      134.47      187.32     38.20 o 
  -4   6  12       39.48       73.95     30.78 o 
  -3   6  12      168.57      142.09     34.97 o 
  -2   6  12        3.29       17.94     25.49 o 
  -1   6  12       11.55       19.04     22.00 o 
   0   6  12      578.32      584.03     43.99 o 
   1   6  12      189.86      195.35     26.65 o 
   2   6  12      586.38      536.02     40.60 o 
   3   6  12      157.81      164.34     24.28 o 
   4   6  12      295.43      262.98     23.48 o 
   5   6  12      405.46      447.75     37.23 o 
   6   6  12      110.56      102.41     21.81 o 
   7   6  12       82.09       61.75     18.40 o 
   8   6  12      323.42      367.69     35.40 o 
   9   6  12        3.32        7.87     23.81 o 
  -3   7  12       49.45       39.17     26.78 o 
  -2   7  12       56.97       99.43     32.07 o 
  -1   7  12      223.78      311.27     47.56 o 
   0   7  12       11.95       10.90     22.71 o 
   1   7  12        1.36        0.00     19.55 o 
   2   7  12     1030.21     1084.55     79.62 o 
   3   7  12      453.47      412.32     49.04 o 
   4   7  12      303.16      284.58     30.94 o 
   5   7  12      724.83      767.60     70.01 o 
   6   7  12      209.99      230.51     31.42 o 
   7   7  12      472.54      465.56     49.36 o 
   8   7  12        3.31        0.00     14.99 o 
  -2   8  12       13.14        0.00     22.78 o 
  -1   8  12      399.30      480.85     62.33 o 
   0   8  12       17.51       46.78     29.23 o 
   1   8  12      294.78      337.53     48.72 o 
   2   8  12       51.43       83.30     30.52 o 
   3   8  12       19.00       17.41     16.45 o 
   4   8  12     1198.93     1171.17    117.50 o 
   5   8  12       16.74       26.26     13.80 o 
   6   8  12       25.65        5.13     14.26 o 
   7   8  12      500.09      478.16     51.85 o 
   8   8  12       92.70       22.54     30.55 o 
  -1   9  12        2.25       18.02     17.36 o 
   0   9  12      113.16      130.15     27.04 o 
   1   9  12      160.30      216.68     34.33 o 
   2   9  12      156.93      180.59     29.62 o 
   3   9  12      412.32      441.61     43.05 o 
   4   9  12        3.52        2.33     24.04 o 
   5   9  12        8.78       19.27     16.12 o 
   6   9  12      623.22      776.51     55.91 o 
   7   9  12        1.08       29.43     19.41 o 
   0  10  12      371.70      421.55     44.14 o 
   1  10  12        8.01       25.93     20.11 o 
   2  10  12       50.65       77.40     25.20 o 
   3  10  12      659.87      675.52     52.96 o 
   4  10  12        8.67        0.00     15.43 o 
   5  10  12      121.77      130.06     43.63 o 
   0  -1  13       39.86       77.37     37.75 o 
   1  -1  13      761.41      643.26     77.88 o 
   2  -1  13       87.14       70.01     32.91 o 
   3  -1  13       55.49       99.63     34.84 o 
   4  -1  13      102.80       87.88     34.01 o 
   5  -1  13      164.36      112.21     37.75 o 
  -1   0  13       31.92       52.39     36.97 o 
   0   0  13      229.74      297.33     58.27 o 
   1   0  13       32.75       82.40     35.49 o 
   2   0  13       58.54       49.94     35.17 o 
   3   0  13      688.44      759.08     80.98 o 
   4   0  13        5.64       22.33     31.10 o 
   5   0  13       40.69       66.91     30.20 o 
   6   0  13       96.46      116.79     34.97 o 
  -2   1  13        1.19       69.24     40.20 o 
  -1   1  13       12.32       64.85     41.23 o 
   0   1  13       86.03      178.03     47.68 o 
   1   1  13      139.46      132.73     39.94 o 
   2   1  13      445.06      506.98     68.07 o 
   3   1  13        2.30       43.81     35.75 o 
   4   1  13      202.51      257.14     48.85 o 
   5   1  13      358.74      393.80     57.43 o 
   6   1  13       36.61       91.24     34.78 o 
   7   1  13        2.20        5.94     24.71 o 
  -2   2  13        0.49       48.27     32.33 o 
  -1   2  13      726.22      755.73     84.08 o 
   0   2  13        4.50       28.91     31.62 o 
   1   2  13        1.96       45.94     36.84 o 
   2   2  13      327.56      268.69     50.91 o 
   3   2  13      175.13      100.27     37.23 o 
   4   2  13      282.72      359.02     57.36 o 
   5   2  13       23.12       58.07     28.78 o 
   6   2  13       36.20       28.34     26.20 o 
   7   2  13      383.28      347.34     32.34 o 
   8   2  13        6.48        0.00     14.68 o 
  -3   3  13        5.19        0.00     37.68 o 
  -2   3  13       27.10      121.31     46.39 o 
  -1   3  13        1.35       92.98     43.75 o 
   0   3  13      241.93      305.59     55.49 o 
   1   3  13     1167.68     1130.36     97.18 o 
   2   3  13       16.82       56.52     35.68 o 
   3   3  13        0.69       46.33     34.46 o 
   4   3  13      819.15      818.36     46.32 o 
   5   3  13      176.23      201.39     24.68 o 
   6   3  13      212.20      211.39     25.86 o 
   7   3  13       46.50       77.92     27.84 o 
   8   3  13       47.49       47.01     16.75 o 
  -3   4  13        7.89        1.48     27.29 o 
  -2   4  13      273.08      283.01     56.46 o 
  -1   4  13        3.12       43.43     35.68 o 
   0   4  13       95.30       57.11     31.68 o 
   1   4  13      102.51      138.54     42.39 o 
   2   4  13      259.29      214.84     35.62 o 
   3   4  13      535.71      565.24     39.22 o 
   4   4  13      151.87      140.59     22.79 o 
   5   4  13       61.83       81.03     19.28 o 
   6   4  13      415.65      437.02     38.46 o 
   7   4  13        6.05       14.83     14.46 o 
   8   4  13        4.14       11.61     18.58 o 
  -2   5  13        0.99        6.58     25.42 o 
  -1   5  13       54.16       21.29     32.13 o 
   0   5  13      525.90      499.43     69.69 o 
   1   5  13       41.65       54.24     25.55 o 
   2   5  13      144.45      140.10     17.82 o 
   3   5  13      393.81      395.71     26.67 o 
   4   5  13       40.70       52.56     20.16 o 
   5   5  13      492.66      394.27     35.51 o 
   6   5  13       58.46       52.24     23.65 o 
   7   5  13       13.21       31.17     15.27 o 
   8   5  13      355.46      433.81     55.36 o 
  -2   6  13        0.97       22.39     23.87 o 
  -1   6  13      372.46      453.10     53.30 o 
   0   6  13        0.27       10.05     25.97 o 
   1   6  13       12.98       49.24     18.31 o 
   2   6  13      529.18      495.04     70.88 o 
   3   6  13       18.49       13.23     12.91 o 
   4   6  13        4.40       41.32     17.53 o 
   5   6  13       23.85       62.34     21.12 o 
   6   6  13       43.88       41.82     19.62 o 
   7   6  13      193.76      185.75     26.88 o 
   8   6  13        4.54       25.38     15.20 o 
  -2   7  13       30.63       27.88     21.68 o 
  -1   7  13       33.33       30.26     22.65 o 
   0   7  13      125.29      165.19     37.04 o 
   1   7  13      221.12      191.51     37.88 o 
   2   7  13       71.60       72.53     28.52 o 
   3   7  13       55.95       55.25     18.57 o 
   4   7  13      865.67      837.85     50.41 o 
   5   7  13      163.24      150.02     33.94 o 
   6   7  13      290.20      243.12     32.34 o 
   7   7  13       65.61       52.19     16.74 o 
  -1   8  13       14.36        0.00     21.23 o 
   0   8  13      275.98      218.68     42.59 o 
   1   8  13      394.14      425.35     55.56 o 
   2   8  13       88.44       78.14     30.65 o 
   3   8  13      166.26      147.83     34.97 o 
   4   8  13       39.22       50.53     15.54 o 
   5   8  13        1.35        3.08     12.85 o 
   6   8  13      689.99      665.59     50.78 o 
   7   8  13        9.97       23.16     21.78 o 
   0   9  13      189.57      253.13     36.53 o 
   1   9  13        3.15       18.66     17.39 o 
   2   9  13        8.69       25.60     21.29 o 
   3   9  13      163.26      206.81     31.39 o 
   4   9  13       66.30       91.69     24.00 o 
   5   9  13      240.34      205.92     39.32 o 
   6   9  13      184.97      186.32     30.55 o 
   2   0  14      290.32      269.78     56.72 o 
   3   0  14       26.94       67.82     36.20 o 
   0   1  14       23.92       42.39     35.81 o 
   1   1  14       43.24       64.27     37.75 o 
   2   1  14      362.72      403.29     65.17 o 
   3   1  14      308.63      302.05     57.30 o 
   4   1  14        2.50        0.00     26.20 o 
   5   1  14       20.38       25.23     29.42 o 
   0   2  14        3.00       53.75     41.10 o 
   1   2  14      161.95      136.73     44.01 o 
   2   2  14      110.59      201.71     53.36 o 
   3   2  14       34.86       35.30     38.78 o 
   4   2  14      417.47      468.07     64.91 o 
   5   2  14       52.02      129.83     39.75 o 
   6   2  14      122.95      193.13     45.43 o 
  -1   3  14      276.53      164.80     49.04 o 
   0   3  14      177.05      210.16     56.20 o 
   1   3  14       58.45      107.63     43.49 o 
   2   3  14       57.31       19.29     30.52 o 
   3   3  14      555.11      548.28     72.01 o 
   4   3  14       18.55       30.59     30.13 o 
   5   3  14       35.12       46.85     29.94 o 
   6   3  14      248.70      184.22     44.01 o 
   7   3  14      318.60      321.59     49.33 o 
  -1   4  14        0.24       11.03     33.30 o 
   0   4  14      649.55      448.97     69.17 o 
   1   4  14        1.71       30.91     32.97 o 
   2   4  14       75.16       43.17     29.36 o 
   3   4  14      168.51      203.71     47.04 o 
   4   4  14      189.38      224.81     48.78 o 
   5   4  14      307.51      367.75     80.08 o 
   6   4  14        3.48       21.46     20.07 o 
   7   4  14        9.30       27.58     15.41 o 
  -1   5  14      162.07      138.73     48.78 o 
   0   5  14       36.82       22.84     27.36 o 
   1   5  14        3.10       43.23     33.49 o 
   2   5  14       60.66      100.14     40.46 o 
   3   5  14       65.61       67.11     18.74 o 
   4   5  14        7.71        0.00     23.97 o 
   5   5  14      412.84      329.80     34.15 o 
   6   5  14      203.85      213.22     28.18 o 
   7   5  14      100.06      117.64     23.86 o 
   0   6  14       69.44       56.85     38.78 o 
   1   6  14       88.22        2.84     30.97 o 
   2   6  14        9.35       36.61     26.07 o 
   3   6  14        0.59       12.04     16.13 o 
   4   6  14      353.61      315.04     33.62 o 
   5   6  14      115.57       96.81     23.10 o 
   6   6  14        0.85        0.39     15.19 o 
   0   7  14        1.78       38.13     27.62 o 
   1   7  14       22.28       22.07     23.10 o 
   2   7  14       67.58       21.29     19.87 o 
   3   7  14      102.94      102.17     29.88 o 
   4   7  14       42.35       44.39     14.12 o 
   5   7  14       13.13        9.38     16.28 o 
   6   7  14      324.84      322.41     35.63 o 
   2   8  14       17.25        0.00     21.75 o 
   3   8  14      186.35      156.93     35.23 o 
   4   8  14      185.02      161.74     26.78 o 
   5   8  14       99.97      110.56     23.94 o 
   3   4  15       11.00       26.65     32.33 o 
   3   5  15       52.75       26.84     35.23 o 
   4   5  15       55.20      102.14     40.26 o 
                                                 
